# Supplementary material for: Whole genome sequencing of CRISPR/Cas9-engineered NF-κB reporter mice for validation and variant discovery
Source: Sci Data. 2024 Nov 13;11:1225. doi: 10.1038/s41597-024-04064-8 (PMC11561245; doi:10.1038/s41597-024-04064-8)
Supplement: Supplementary file 1 — Table S1 [file 41597_2024_4064_MOESM1_ESM.xlsx]

## Sheet: Sheet1
mEGFP RelA coding Structural variants:
#Uploaded_variation	Location	Allele	Gene	Consequence	cDNA_position	Protein_position	Amino_acids	Codons	IMPACT	STRAND	VARIANT_CLASS	SYMBOL	BIOTYPE	DOMAINS
pbsv.INS.17201	9:3025531-3025532	GTGTATTTCTCATTTTCCGTGATTTTCAGTTTTCTTGCCATATTCCAGGTCCTACAGTGGACATTTCTAAATTTTCCACTTTTTCAGTTTTCCTCGCCATATTTCACTCCTAAAGT	ENSMUSG00000095891	stop_gained,frameshift_variant	115-116	39	Y/CVFLIFRDFQFSCHIPGPTVDISKFSTFSVFLAIFHS*SX	tat/tGTGTATTTCTCATTTTCCGTGATTTTCAGTTTTCTTGCCATATTCCAGGTCCTACAGTGGACATTTCTAAATTTTCCACTTTTTCAGTTTTCCTCGCCATATTTCACTCCTAAAGTat	HIGH	1	insertion	Gm10717	protein_coding	PANTHER:PTHR36590,PANTHER:PTHR36590:SF11,Transmembrane_helices:TMhelix
pbsv.DEL.573	1:171356827-171357847	-	ENSMUSG00000006412	splice_donor_variant,splice_acceptor_variant,frameshift_variant,stop_lost,intron_variant	269-330	90-110	QVSKNSSIGVWAAKRLNVGD*GFREFMLMVACSLLAIYCALYTITKLKSNSLSEELLAVCPFHGLFDVVEWGGNG*SSVSHNIVCGSLSQNLLKNLFSSVGHQTQGLMRSRLNTLLIELHLQPRTSLKCSFLRALDPRNQTLKETISDLLKGERILTGVAYIDV*LAEMMRQRNRI*SLLGLTKNQSLKKKMNVT*EKKP*HDKCSFKSKQPTLPGQGLRVESCWRGDSNCLK*CSCW*ATSAPVGISIHSHKGAPG*THGPQNKTEKYDYEMGWVGGKWMRVGCLIICFYNIIKE**K*VAQMVPLYKPLCSCLTASNCSTVRGRGGRPALLLHPLFCLX/X	cAGGTGAGCAAGAATTCCTCTATAGGCGTTTGGGCAGCCAAGAGGTTAAATGTAGGTGACTAGGGATTTAGGGAATTCATGTTGATGGTAGCATGCAGCCTGTTAGCTATCTACTGTGCCCTTTATACTATTACAAAGTTGAAGTCCAACTCCTTAAGTGAGGAGTTGTTGGCTGTGTGCCCTTTCCATGGGCTCTTTGATGTGGTTGAGTGGGGAGGGAATGGGTAGAGCAGTGTTTCTCACAATATAGTCTGTGGATCCCTGAGTCAGAATCTCCTGAAGAACTTGTTTAGCAGTGTTGGGCATCAGACCCAGGGCCTCATGCGCAGTAGGCTAAATACTCTTCTCATTGAGCTACACCTCCAGCCAAGGACCAGTTTAAAATGCAGCTTCTTAAGA…	HIGH	1	deletion	Pfdn2	protein_coding	Low_complexity_(Seg):seg,PANTHER:PTHR13303,Gene3D:1.10.287.370,Pfam:PF01920,Superfamily:SSF46579,MobiDB_lite:mobidb-lite
pbsv.INS.17201	9:3025531-3025532	GTGTATTTCTCATTTTCCGTGATTTTCAGTTTTCTTGCCATATTCCAGGTCCTACAGTGGACATTTCTAAATTTTCCACTTTTTCAGTTTTCCTCGCCATATTTCACTCCTAAAGT	ENSMUSG00000095891	stop_gained,frameshift_variant	115-116	39	Y/CVFLIFRDFQFSCHIPGPTVDISKFSTFSVFLAIFHS*SX	tat/tGTGTATTTCTCATTTTCCGTGATTTTCAGTTTTCTTGCCATATTCCAGGTCCTACAGTGGACATTTCTAAATTTTCCACTTTTTCAGTTTTCCTCGCCATATTTCACTCCTAAAGTat	HIGH	1	insertion	Gm10717	protein_coding	PANTHER:PTHR36590,PANTHER:PTHR36590:SF11,Transmembrane_helices:TMhelix
pbsv.DEL.573	1:171356827-171357847	-	ENSMUSG00000006412	splice_donor_variant,splice_acceptor_variant,frameshift_variant,stop_lost,intron_variant	269-330	90-110	QVSKNSSIGVWAAKRLNVGD*GFREFMLMVACSLLAIYCALYTITKLKSNSLSEELLAVCPFHGLFDVVEWGGNG*SSVSHNIVCGSLSQNLLKNLFSSVGHQTQGLMRSRLNTLLIELHLQPRTSLKCSFLRALDPRNQTLKETISDLLKGERILTGVAYIDV*LAEMMRQRNRI*SLLGLTKNQSLKKKMNVT*EKKP*HDKCSFKSKQPTLPGQGLRVESCWRGDSNCLK*CSCW*ATSAPVGISIHSHKGAPG*THGPQNKTEKYDYEMGWVGGKWMRVGCLIICFYNIIKE**K*VAQMVPLYKPLCSCLTASNCSTVRGRGGRPALLLHPLFCLX/X	cAGGTGAGCAAGAATTCCTCTATAGGCGTTTGGGCAGCCAAGAGGTTAAATGTAGGTGACTAGGGATTTAGGGAATTCATGTTGATGGTAGCATGCAGCCTGTTAGCTATCTACTGTGCCCTTTATACTATTACAAAGTTGAAGTCCAACTCCTTAAGTGAGGAGTTGTTGGCTGTGTGCCCTTTCCATGGGCTCTTTGATGTGGTTGAGTGGGGAGGGAATGGGTAGAGCAGTGTTTCTCACAATATAGTCTGTGGATCCCTGAGTCAGAATCTCCTGAAGAACTTGTTTAGCAGTGTTGGGCATCAGACCCAGGGCCTCATGCGCAGTAGGCTAAATACTCTTCTCATTGAGCTACACCTCCAGCCAAGGACCAGTTTAAAATGCAGCTTCTTAAGA…	HIGH	1	deletion	Pfdn2	protein_coding	Low_complexity_(Seg):seg,PANTHER:PTHR13303,Gene3D:1.10.287.370,Pfam:PF01920,Superfamily:SSF46579,MobiDB_lite:mobidb-lite
pbsv.INS.4979	19:5637836-5637837	GGTGAGCAAGGGCGAGGAGCTGTTCACCGGGGTGGTGCCCATCCTGGTCGAGCTGGACGGCGACGTAAACGGCCACAAGTTCAGCGTGTCCGGCGAGGGCGAGGGCGATGCCACCTACGGCAAGCTGACCCTGAAGTTCATCTGCACCACCGGCAAGCTGCCCGTGCCCTGGCCCACCCTCGTGACCACCCTGACCTACGGCGTGCAGTGCTTCAGCCGCTACCCCGACCACATGAAGCAGCACGACTTCTTCAAGTCCGCCATGCCCGAAGGCTACGTCCAGGAGCGCACCATCTTCTTCAAGGACGACGGCAACTACAAGACCCGCGCCGAGGTGAAGTTCGAGGGCGACACCCTGGTGAACCGCATCGAGCTGAAGGGCATCGACTTCAAGGAGGA…	ENSMUSG00000024927	inframe_insertion	354-355	1	M/MVSKGEELFTGVVPILVELDGDVNGHKFSVSGEGEGDATYGKLTLKFICTTGKLPVPWPTLVTTLTYGVQCFSRYPDHMKQHDFFKSAMPEGYVQERTIFFKDDGNYKTRAEVKFEGDTLVNRIELKGIDFKEDGNILGHKLEYNYNSHNVYIMADKQKNGIKVNFKIRHNIEDGSVQLADHYQQNTPIGDGPVLLPDNHYLSTQSKLSKDPNEKRDHMVLLEFVTAAGITLGMDELYK	atg/atGGTGAGCAAGGGCGAGGAGCTGTTCACCGGGGTGGTGCCCATCCTGGTCGAGCTGGACGGCGACGTAAACGGCCACAAGTTCAGCGTGTCCGGCGAGGGCGAGGGCGATGCCACCTACGGCAAGCTGACCCTGAAGTTCATCTGCACCACCGGCAAGCTGCCCGTGCCCTGGCCCACCCTCGTGACCACCCTGACCTACGGCGTGCAGTGCTTCAGCCGCTACCCCGACCACATGAAGCAGCACGACTTCTTCAAGTCCGCCATGCCCGAAGGCTACGTCCAGGAGCGCACCATCTTCTTCAAGGACGACGGCAACTACAAGACCCGCGCCGAGGTGAAGTTCGAGGGCGACACCCTGGTGAACCGCATCGAGCTGAAGGGCATCGACTTCAA…	MODERATE	1	insertion	Rela	protein_coding	PANTHER:PTHR24169,PANTHER:PTHR24169:SF1
pbsv.INS.4979	19:5637836-5637837	GGTGAGCAAGGGCGAGGAGCTGTTCACCGGGGTGGTGCCCATCCTGGTCGAGCTGGACGGCGACGTAAACGGCCACAAGTTCAGCGTGTCCGGCGAGGGCGAGGGCGATGCCACCTACGGCAAGCTGACCCTGAAGTTCATCTGCACCACCGGCAAGCTGCCCGTGCCCTGGCCCACCCTCGTGACCACCCTGACCTACGGCGTGCAGTGCTTCAGCCGCTACCCCGACCACATGAAGCAGCACGACTTCTTCAAGTCCGCCATGCCCGAAGGCTACGTCCAGGAGCGCACCATCTTCTTCAAGGACGACGGCAACTACAAGACCCGCGCCGAGGTGAAGTTCGAGGGCGACACCCTGGTGAACCGCATCGAGCTGAAGGGCATCGACTTCAAGGAGGA…	ENSMUSG00000024927	inframe_insertion,NMD_transcript_variant	45513	1	M/MVSKGEELFTGVVPILVELDGDVNGHKFSVSGEGEGDATYGKLTLKFICTTGKLPVPWPTLVTTLTYGVQCFSRYPDHMKQHDFFKSAMPEGYVQERTIFFKDDGNYKTRAEVKFEGDTLVNRIELKGIDFKEDGNILGHKLEYNYNSHNVYIMADKQKNGIKVNFKIRHNIEDGSVQLADHYQQNTPIGDGPVLLPDNHYLSTQSKLSKDPNEKRDHMVLLEFVTAAGITLGMDELYK	atg/atGGTGAGCAAGGGCGAGGAGCTGTTCACCGGGGTGGTGCCCATCCTGGTCGAGCTGGACGGCGACGTAAACGGCCACAAGTTCAGCGTGTCCGGCGAGGGCGAGGGCGATGCCACCTACGGCAAGCTGACCCTGAAGTTCATCTGCACCACCGGCAAGCTGCCCGTGCCCTGGCCCACCCTCGTGACCACCCTGACCTACGGCGTGCAGTGCTTCAGCCGCTACCCCGACCACATGAAGCAGCACGACTTCTTCAAGTCCGCCATGCCCGAAGGCTACGTCCAGGAGCGCACCATCTTCTTCAAGGACGACGGCAACTACAAGACCCGCGCCGAGGTGAAGTTCGAGGGCGACACCCTGGTGAACCGCATCGAGCTGAAGGGCATCGACTTCAA…	MODERATE	1	insertion	Rela	nonsense_mediated_decay	-
pbsv.INS.4979	19:5637836-5637837	GGTGAGCAAGGGCGAGGAGCTGTTCACCGGGGTGGTGCCCATCCTGGTCGAGCTGGACGGCGACGTAAACGGCCACAAGTTCAGCGTGTCCGGCGAGGGCGAGGGCGATGCCACCTACGGCAAGCTGACCCTGAAGTTCATCTGCACCACCGGCAAGCTGCCCGTGCCCTGGCCCACCCTCGTGACCACCCTGACCTACGGCGTGCAGTGCTTCAGCCGCTACCCCGACCACATGAAGCAGCACGACTTCTTCAAGTCCGCCATGCCCGAAGGCTACGTCCAGGAGCGCACCATCTTCTTCAAGGACGACGGCAACTACAAGACCCGCGCCGAGGTGAAGTTCGAGGGCGACACCCTGGTGAACCGCATCGAGCTGAAGGGCATCGACTTCAAGGAGGA…	ENSMUSG00000024927	inframe_insertion,NMD_transcript_variant	118-119	1	M/MVSKGEELFTGVVPILVELDGDVNGHKFSVSGEGEGDATYGKLTLKFICTTGKLPVPWPTLVTTLTYGVQCFSRYPDHMKQHDFFKSAMPEGYVQERTIFFKDDGNYKTRAEVKFEGDTLVNRIELKGIDFKEDGNILGHKLEYNYNSHNVYIMADKQKNGIKVNFKIRHNIEDGSVQLADHYQQNTPIGDGPVLLPDNHYLSTQSKLSKDPNEKRDHMVLLEFVTAAGITLGMDELYK	atg/atGGTGAGCAAGGGCGAGGAGCTGTTCACCGGGGTGGTGCCCATCCTGGTCGAGCTGGACGGCGACGTAAACGGCCACAAGTTCAGCGTGTCCGGCGAGGGCGAGGGCGATGCCACCTACGGCAAGCTGACCCTGAAGTTCATCTGCACCACCGGCAAGCTGCCCGTGCCCTGGCCCACCCTCGTGACCACCCTGACCTACGGCGTGCAGTGCTTCAGCCGCTACCCCGACCACATGAAGCAGCACGACTTCTTCAAGTCCGCCATGCCCGAAGGCTACGTCCAGGAGCGCACCATCTTCTTCAAGGACGACGGCAACTACAAGACCCGCGCCGAGGTGAAGTTCGAGGGCGACACCCTGGTGAACCGCATCGAGCTGAAGGGCATCGACTTCAA…	MODERATE	1	insertion	Rela	nonsense_mediated_decay	-
pbsv.INS.9109	3:93286864-93286865	GTTCTACCCAGTATACGGCACCAGCCAGCAGCACCACTTCTACCCAGTATACTTCTACCCAGTATACGCACCATTCTACCCAGTATACGG	ENSMUSG00000102439	inframe_insertion	288-289	96-97	-/VLPSIRHQPAAPLLPSILLPSIRTILPSIR	-/GTTCTACCCAGTATACGGCACCAGCCAGCAGCACCACTTCTACCCAGTATACTTCTACCCAGTATACGCACCATTCTACCCAGTATACGG	MODERATE	1	insertion	Flg	protein_coding	MobiDB_lite:mobidb-lite,MobiDB_lite:mobidb-lite,Low_complexity_(Seg):seg
pbsv.INS.10296	4:147582985-147582986	TGTACTGAATGGGACAAATGCTTTTCCCAAAAATCCCATCTTAATTTTCATCAGAAAATTCATGCAGGAGAGAAATCTTACAAATGCAGTGAATGC	ENSMUSG00000065999	inframe_insertion	549-550	103-104	-/CTEWDKCFSQKSHLNFHQKIHAGEKSYKCSEC	-/TGTACTGAATGGGACAAATGCTTTTCCCAAAAATCCCATCTTAATTTTCATCAGAAAATTCATGCAGGAGAGAAATCTTACAAATGCAGTGAATGC	MODERATE	1	insertion	Zfp985	protein_coding	PANTHER:PTHR24377,PANTHER:PTHR24377:SF678
pbsv.INS.10296	4:147582985-147582986	TGTACTGAATGGGACAAATGCTTTTCCCAAAAATCCCATCTTAATTTTCATCAGAAAATTCATGCAGGAGAGAAATCTTACAAATGCAGTGAATGC	ENSMUSG00000065999	inframe_insertion	487-488	103-104	-/CTEWDKCFSQKSHLNFHQKIHAGEKSYKCSEC	-/TGTACTGAATGGGACAAATGCTTTTCCCAAAAATCCCATCTTAATTTTCATCAGAAAATTCATGCAGGAGAGAAATCTTACAAATGCAGTGAATGC	MODERATE	1	insertion	Zfp985	protein_coding	PANTHER:PTHR24377,PANTHER:PTHR24377:SF678
pbsv.DEL.865	10:58223457-58224005	-	ENSMUSG00000058537	inframe_deletion	926-1474	309-492	PRGAGQEDARTQADSTGPLELLLLDQLLDEVQKEEHVPAPLDSGRNSGSWEHEGSQDSLLPLEEAANSGMDTSIPSIWPTFCRESQPPQVAQPSGPGQAQAPTQGGNTDPLELLLYQLLDEVQLEEHAPAPLNWNVDPGGRVHEGSRESVWPQEEAGSTGLDTSSPSDSNSFCRESQPSQVAQP/P	cCCCGTGGAGCGGGCCAAGAAGATGCCCGCACTCAAGCAGACAGCACAGGCCCTCTGGAACTCCTCCTCCTTGATCAACTGCTGGACGAAGTCCAAAAGGAAGAGCATGTGCCAGCCCCACTGGATTCGGGTAGAAATTCTGGCAGCTGGGAGCATGAAGGTTCCCAGGATAGCTTACTGCCCCTGGAGGAAGCAGCAAATTCGGGCATGGATACCTCGATCCCTAGCATCTGGCCAACCTTCTGCAGAGAATCCCAGCCTCCCCAAGTGGCACAGCCCTCTGGACCAGGCCAAGCACAGGCCCCCACTCAAGGTGGGAACACGGACCCCCTGGAGCTCTTGCTCTATCAACTGTTGGATGAAGTCCAATTAGAAGAGCATGCTCCAGCCCCTCTGAAT…	MODERATE	-1	deletion	AW822073	protein_coding	PANTHER:PTHR46123,PANTHER:PTHR46123,PANTHER:PTHR46123,PANTHER:PTHR46123:SF3,PANTHER:PTHR46123:SF3,PANTHER:PTHR46123:SF3,MobiDB_lite:mobidb-lite,MobiDB_lite:mobidb-lite,MobiDB_lite:mobidb-lite,MobiDB_lite:mobidb-lite,MobiDB_lite:mobidb-lite,MobiDB_lite:mobidb-lite,MobiDB_lite:mobidb-lite,Low_complexity_(Seg):seg,Low_complexity_(Seg):seg,Low_complexity_(Seg):seg
pbsv.DEL.17202	9:3030730-3030846	-	ENSMUSG00000095891	inframe_deletion	390-506	130-169	PGPTVCISHFSRFSVILSFFNLSTACFSFSMIFSFLAIFH/P	ccTGGTCCTACAGTGTGCATTTCTCATTTTTCACGTTTTTCAGTGATTTTGTCATTTTTCAATTTGTCAACTGCATGTTTCTCATTTTCCATGATTTTCAGTTTTCTTGCCATATTCCAt/cct	MODERATE	1	deletion	Gm10717	protein_coding	PANTHER:PTHR36590,PANTHER:PTHR36590:SF12,Transmembrane_helices:TMhelix
pbsv.DEL.17202	9:3030730-3030846	-	ENSMUSG00000095891	inframe_deletion	159-275	53-92	PGPTVCISHFSRFSVILSFFNLSTACFSFSMIFSFLAIFH/P	ccTGGTCCTACAGTGTGCATTTCTCATTTTTCACGTTTTTCAGTGATTTTGTCATTTTTCAATTTGTCAACTGCATGTTTCTCATTTTCCATGATTTTCAGTTTTCTTGCCATATTCCAt/cct	MODERATE	1	deletion	Gm10717	protein_coding	PANTHER:PTHR36590,PANTHER:PTHR36590:SF10,Transmembrane_helices:TMhelix
pbsv.DEL.572	1:171356617-171356702	-	ENSMUSG00000006412	splice_donor_variant,coding_sequence_variant,intron_variant	145-?	49-?	-	-	HIGH	1	deletion	Pfdn2	protein_coding	-
pbsv.DEL.572	1:171356617-171356702	-	ENSMUSG00000006412	splice_donor_variant,coding_sequence_variant,intron_variant	205-?	55-?	-	-	HIGH	1	deletion	Pfdn2	protein_coding	-
pbsv.DEL.573	1:171356827-171357847	-	ENSMUSG00000006412	splice_donor_variant,coding_sequence_variant,intron_variant	329-?	96-?	-	-	HIGH	1	deletion	Pfdn2	protein_coding	-
pbsv.DEL.865	10:58223457-58224005	-	ENSMUSG00000058537	coding_sequence_variant,5_prime_UTR_variant	?-70	?-24	-	-	MODIFIER	-1	deletion	AW822073	protein_coding	-
pbsv.DEL.2692	12:113428555-113470693	-	ENSMUSG00000076618	coding_sequence_variant,5_prime_UTR_variant	?-13	?-5	-	-	MODIFIER	-1	deletion	Ighj4	IG_J_gene	-
pbsv.DEL.2773	13:19185502-19210339	-	ENSMUSG00000076745	coding_sequence_variant,3_prime_UTR_variant	422-?	139-?	-	-	MODIFIER	1	deletion	Trgv4	TR_V_gene	-
pbsv.DEL.9108	3:93280304-93282542	-	ENSMUSG00000102439	coding_sequence_variant,3_prime_UTR_variant	1067-?	354-?	-	-	MODIFIER	1	deletion	Flg	protein_coding	-
pbsv.DEL.16157	7:24082244-24086411	-	ENSMUSG00000057101	splice_donor_variant,splice_acceptor_variant,coding_sequence_variant,5_prime_UTR_variant,intron_variant	-	-	-	-	HIGH	1	deletion	Zfp180	protein_coding	-
pbsv.DEL.16157	7:24082244-24086411	-	ENSMUSG00000057101	splice_donor_variant,splice_acceptor_variant,coding_sequence_variant,5_prime_UTR_variant,intron_variant	-	-	-	-	HIGH	1	deletion	Zfp180	protein_coding	-
pbsv.DEL.16157	7:24082244-24086411	-	ENSMUSG00000057101	splice_donor_variant,splice_acceptor_variant,coding_sequence_variant,5_prime_UTR_variant,intron_variant,NMD_transcript_variant	-	-	-	-	HIGH	1	deletion	Zfp180	nonsense_mediated_decay	-
pbsv.DEL.16157	7:24082244-24086411	-	ENSMUSG00000057101	splice_donor_variant,splice_acceptor_variant,coding_sequence_variant,5_prime_UTR_variant,intron_variant	-	-	-	-	HIGH	1	deletion	Zfp180	protein_coding	-
pbsv.DEL.16159	7:24101568-24104403	-	ENSMUSG00000057101	splice_donor_variant,splice_acceptor_variant,coding_sequence_variant,intron_variant	592-?	83-?	-	-	HIGH	1	deletion	Zfp180	protein_coding	-
pbsv.DEL.16159	7:24101568-24104403	-	ENSMUSG00000057101	splice_donor_variant,splice_acceptor_variant,coding_sequence_variant,intron_variant	557-?	81-?	-	-	HIGH	1	deletion	Zfp180	protein_coding	-
pbsv.INS.DUP.17167	9:3005194-3005250	duplication	ENSMUSG00000096385	coding_sequence_variant,3_prime_UTR_variant	684-?	228-?	-	-	MODIFIER	1	duplication	Gm11168	protein_coding	-
pbsv.INS.DUP.17167	9:3005194-3005250	duplication	ENSMUSG00000096385	coding_sequence_variant,3_prime_UTR_variant	684-?	228-?	-	-	MODIFIER	1	duplication	Gm11168	protein_coding	-
pbsv.INS.DUP.17167	9:3005194-3005250	duplication	ENSMUSG00000096385	coding_sequence_variant,3_prime_UTR_variant	672-?	224-?	-	-	MODIFIER	1	duplication	Gm11168	protein_coding	-
pbsv.INS.DUP.17167	9:3005194-3005250	duplication	ENSMUSG00000096385	coding_sequence_variant,feature_elongation	36-88	45656	-	-	MODIFIER	1	duplication	Gm11168	protein_coding	PANTHER:PTHR36590,Transmembrane_helices:TMhelix
pbsv.DEL.17180	9:3014154-3014212	-	ENSMUSG00000096519	splice_donor_variant,coding_sequence_variant,intron_variant	544-?	182-?	-	-	HIGH	1	deletion	Gm10721	protein_coding	-
pbsv.DEL.17184	9:3015584-3015698	-	ENSMUSG00000074564	coding_sequence_variant,5_prime_UTR_variant	?-45	?-15	-	-	MODIFIER	1	deletion	Gm10720	protein_coding	-
pbsv.DEL.17186	9:3015747-3015921	-	ENSMUSG00000074564	splice_donor_variant,coding_sequence_variant,intron_variant	90-?	30-?	-	-	HIGH	1	deletion	Gm10720	protein_coding	-
pbsv.INS.DUP.17187	9:3016566-3016622	duplication	ENSMUSG00000074564	coding_sequence_variant,feature_elongation	266-322	89-108	-	-	MODIFIER	1	duplication	Gm10720	protein_coding	PANTHER:PTHR36590,PANTHER:PTHR36590:SF3,Transmembrane_helices:TMhelix,Transmembrane_helices:TMhelix,Low_complexity_(Seg):seg
pbsv.INS.DUP.17189	9:3017443-3017499	duplication	ENSMUSG00000095547	coding_sequence_variant,feature_elongation	36-88	45656	-	-	MODIFIER	1	duplication	Gm10719	protein_coding	PANTHER:PTHR36590,Transmembrane_helices:TMhelix
pbsv.DEL.17190	9:3017501-3017675	-	ENSMUSG00000095547	splice_donor_variant,coding_sequence_variant,intron_variant	90-?	30-?	-	-	HIGH	1	deletion	Gm10719	protein_coding	-
pbsv.DEL.17194	9:3020042-3020156	-	ENSMUSG00000095547	coding_sequence_variant,5_prime_UTR_variant	?-2	?-1	-	-	MODIFIER	1	deletion	Gm10719	protein_coding	-
pbsv.DEL.19958	X:124134040-124134648	-	ENSMUSG00000072049	splice_donor_variant,splice_acceptor_variant,coding_sequence_variant,3_prime_UTR_variant,intron_variant,NMD_transcript_variant	-	-	-	-	HIGH	-1	deletion	Vmn2r121	nonsense_mediated_decay	-
