# Supplementary material for: Whole genome sequencing of CRISPR/Cas9-engineered NF-κB reporter mice for validation and variant discovery
Source: Sci Data. 2024 Nov 13;11:1225. doi: 10.1038/s41597-024-04064-8 (PMC11561245; doi:10.1038/s41597-024-04064-8)
Supplement: Supplementary file 2 — Table S2 [file 41597_2024_4064_MOESM2_ESM.xlsx]

## Sheet: Sheet1
mScarlet RelA coding Structural variants:
#Uploaded_variation	Location	Allele	Gene	Consequence	cDNA_position	Protein_position	Amino_acids	Codons	IMPACT	STRAND	VARIANT_CLASS	SYMBOL	BIOTYPE	DOMAINS
pbsv.INS.11444	3:98711791-98711792	CAGAAGCCCCACTCCTTTTTTTTTTTTTTTTTTTTTTTTTTTTTTTTTCCATTTTTTATTAGGTATTTAGCTCATTTACATTTCCAATGCTATACCAAAAGTCCCCCTTACCCACCCACCCCCACTCCCCTACCCACCCACTCCCCCCCTTTGGCCCTGGCGTTCCCCTGTACCGGGGCACACAAAGTCTGCGTGTCCAATGGGCCTCTCTTTCCAGTGATGGCCGACTAGGCCATCTTTTGATATATATGCAGCTAGAGTCAAGAGCTCAGGGGTACTGGTTAGTTCATAATGTTGTTCCACCTATAGGGTTGAAGATCCCTTTAGCTCCTTGGGTACTTTCTCTAGCTCCTCCATTGGGAGCCCTGTGATCCATCCATTAGCTGACTGTGAGCATCC…	ENSMUSG00000063730	stop_gained	1103-1104	279	C/WGLANTEVDAHSQLMDGSQGSQWRS*RKYPRS*RDLQPYRWNNIMN*PVPLSS*L*LHIYQKMA*SAITGKRGPLDTQTLCAPVQGNARAKGGEWVGRGVGVGG*GGLLV*HWKCK*AKYLIKNGKKKKKKKKKKKEWGFC	tgc/tgGGGCCTAGCAAACACAGAAGTGGATGCTCACAGTCAGCTAATGGATGGATCACAGGGCTCCCAATGGAGGAGCTAGAGAAAGTACCCAAGGAGCTAAAGGGATCTTCAACCCTATAGGTGGAACAACATTATGAACTAACCAGTACCCCTGAGCTCTTGACTCTAGCTGCATATATATCAAAAGATGGCCTAGTCGGCCATCACTGGAAAGAGAGGCCCATTGGACACGCAGACTTTGTGTGCCCCGGTACAGGGGAACGCCAGGGCCAAAGGGGGGGAGTGGGTGGGTAGGGGAGTGGGGGTGGGTGGGTAAGGGGGACTTTTGGTATAGCATTGGAAATGTAAATGAGCTAAATACCTAATAAAAAATGGAAAAAAAAAAAAAAAAAAAAA…	HIGH	-1	insertion	Hsd3b2	protein_coding	Gene3D:3.40.50.720,Pfam:PF01073,PANTHER:PTHR10366,PANTHER:PTHR10366:SF297,Superfamily:SSF51735
pbsv.INS.11444	3:98711791-98711792	CAGAAGCCCCACTCCTTTTTTTTTTTTTTTTTTTTTTTTTTTTTTTTTCCATTTTTTATTAGGTATTTAGCTCATTTACATTTCCAATGCTATACCAAAAGTCCCCCTTACCCACCCACCCCCACTCCCCTACCCACCCACTCCCCCCCTTTGGCCCTGGCGTTCCCCTGTACCGGGGCACACAAAGTCTGCGTGTCCAATGGGCCTCTCTTTCCAGTGATGGCCGACTAGGCCATCTTTTGATATATATGCAGCTAGAGTCAAGAGCTCAGGGGTACTGGTTAGTTCATAATGTTGTTCCACCTATAGGGTTGAAGATCCCTTTAGCTCCTTGGGTACTTTCTCTAGCTCCTCCATTGGGAGCCCTGTGATCCATCCATTAGCTGACTGTGAGCATCC…	ENSMUSG00000063730	stop_gained	1158-1159	279	C/WGLANTEVDAHSQLMDGSQGSQWRS*RKYPRS*RDLQPYRWNNIMN*PVPLSS*L*LHIYQKMA*SAITGKRGPLDTQTLCAPVQGNARAKGGEWVGRGVGVGG*GGLLV*HWKCK*AKYLIKNGKKKKKKKKKKKEWGFC	tgc/tgGGGCCTAGCAAACACAGAAGTGGATGCTCACAGTCAGCTAATGGATGGATCACAGGGCTCCCAATGGAGGAGCTAGAGAAAGTACCCAAGGAGCTAAAGGGATCTTCAACCCTATAGGTGGAACAACATTATGAACTAACCAGTACCCCTGAGCTCTTGACTCTAGCTGCATATATATCAAAAGATGGCCTAGTCGGCCATCACTGGAAAGAGAGGCCCATTGGACACGCAGACTTTGTGTGCCCCGGTACAGGGGAACGCCAGGGCCAAAGGGGGGGAGTGGGTGGGTAGGGGAGTGGGGGTGGGTGGGTAAGGGGGACTTTTGGTATAGCATTGGAAATGTAAATGAGCTAAATACCTAATAAAAAATGGAAAAAAAAAAAAAAAAAAAAA…	HIGH	-1	insertion	Hsd3b2	protein_coding	PANTHER:PTHR10366,PANTHER:PTHR10366:SF297,Gene3D:3.40.50.720,Pfam:PF01073,Superfamily:SSF51735
pbsv.INS.11444	3:98711791-98711792	CAGAAGCCCCACTCCTTTTTTTTTTTTTTTTTTTTTTTTTTTTTTTTTCCATTTTTTATTAGGTATTTAGCTCATTTACATTTCCAATGCTATACCAAAAGTCCCCCTTACCCACCCACCCCCACTCCCCTACCCACCCACTCCCCCCCTTTGGCCCTGGCGTTCCCCTGTACCGGGGCACACAAAGTCTGCGTGTCCAATGGGCCTCTCTTTCCAGTGATGGCCGACTAGGCCATCTTTTGATATATATGCAGCTAGAGTCAAGAGCTCAGGGGTACTGGTTAGTTCATAATGTTGTTCCACCTATAGGGTTGAAGATCCCTTTAGCTCCTTGGGTACTTTCTCTAGCTCCTCCATTGGGAGCCCTGTGATCCATCCATTAGCTGACTGTGAGCATCC…	ENSMUSG00000063730	stop_gained	836-837	279	C/WGLANTEVDAHSQLMDGSQGSQWRS*RKYPRS*RDLQPYRWNNIMN*PVPLSS*L*LHIYQKMA*SAITGKRGPLDTQTLCAPVQGNARAKGGEWVGRGVGVGG*GGLLV*HWKCK*AKYLIKNGKKKKKKKKKKKEWGFC	tgc/tgGGGCCTAGCAAACACAGAAGTGGATGCTCACAGTCAGCTAATGGATGGATCACAGGGCTCCCAATGGAGGAGCTAGAGAAAGTACCCAAGGAGCTAAAGGGATCTTCAACCCTATAGGTGGAACAACATTATGAACTAACCAGTACCCCTGAGCTCTTGACTCTAGCTGCATATATATCAAAAGATGGCCTAGTCGGCCATCACTGGAAAGAGAGGCCCATTGGACACGCAGACTTTGTGTGCCCCGGTACAGGGGAACGCCAGGGCCAAAGGGGGGGAGTGGGTGGGTAGGGGAGTGGGGGTGGGTGGGTAAGGGGGACTTTTGGTATAGCATTGGAAATGTAAATGAGCTAAATACCTAATAAAAAATGGAAAAAAAAAAAAAAAAAAAAA…	HIGH	-1	insertion	Hsd3b2	protein_coding	PANTHER:PTHR10366,PANTHER:PTHR10366:SF297,Gene3D:3.40.50.720,Pfam:PF01073,Superfamily:SSF51735
pbsv.INS.16637	9:3025957-3025958	ACTTTTTCAGTTTCTCGCATATTTCGTCCTAAAGTGTGTATTTCTCATTTTCCTGATTTTCAGTTTTCTTGCCATATTCCAGTCCTACAGTGTGCATTTCTAATTTTT	ENSMUSG00000095891	stop_gained,protein_altering_variant	541-542	181	P/HFFSFSHISS*SVYFSFS*FSVFLPYSSPTVCISNFS	cca/cACTTTTTCAGTTTCTCGCATATTTCGTCCTAAAGTGTGTATTTCTCATTTTCCTGATTTTCAGTTTTCTTGCCATATTCCAGTCCTACAGTGTGCATTTCTAATTTTTca	HIGH	1	insertion	Gm10717	protein_coding	PANTHER:PTHR36590,PANTHER:PTHR36590:SF11,Low_complexity_(Seg):seg
pbsv.DEL.9207	16:32752490-32753370	-	ENSMUSG00000079620	frameshift_variant	2861-3741	789-1083	TTQVSPSSQNMSTVSTPITSTQILSTLPQSQHTGSKGTSSNPQTTTSPVVTTSTPSGTSGDQIQTETSSQRTISPGKTTTSHALNINSSAPSTTHMLSTTSSTQSTSGDTRHTTAGRTQGSTPATTQVSPSSQNMSTVSAPITSIQMLSTLPQSQHTESKSTSTNPQTTTTPEVTTSNPSATSHDQIETETSSQRTISPGETTTSYAPIMSSSAPSTTHMLSTTSSTQSTSVDTRNTTTLTTQGSTPATTQVSPSSKNMSTVSTPITSTHKLSTLPQSQHTGSNGTSSSSSTPAT/TX	acCACACAGGTCTCACCTTCATCCCAGAACATGTCAACAGTGTCAACACCCATCACCTCAACTCAAATTTTGTCAACCCTTCCTCAGAGCCAACACACTGGAAGCAAGGGGACCAGCAGCAATCCTCAAACTACCACAAGCCCAGTGGTAACCACATCAACTCCTTCAGGCACCTCAGGTGACCAAATTCAGACAGAGACAAGTTCCCAAAGAACAATCTCTCCCGGCAAGACAACCACTTCACATGCTCTCAACATAAACAGCTCAGCTCCAAGTACAACACACATGTTATCCACAACATCCTCCACTCAAAGTACCTCAGGAGACACAAGACACACAACAGCAGGAAGGACTCAAGGTTCTACACCTGCCACCACACAGGTCTCACCTTCATCCCAG…	HIGH	1	deletion	Muc4	protein_coding	MobiDB_lite:mobidb-lite,MobiDB_lite:mobidb-lite,Low_complexity_(Seg):seg,Low_complexity_(Seg):seg,Low_complexity_(Seg):seg,Low_complexity_(Seg):seg,Low_complexity_(Seg):seg
pbsv.INS.11418	3:93286864-93286865	TTCTACCCAGTATACGCACCAGCCAGCAGCACCAGTTCTACCCAGTATACTTCTACCCAGTATACGCACCATTCTACCCAGTATAC	ENSMUSG00000102439	frameshift_variant	288-289	96-97	-/FYPVYAPASSTSSTQYTSTQYTHHSTQYX	-/TTCTACCCAGTATACGCACCAGCCAGCAGCACCAGTTCTACCCAGTATACTTCTACCCAGTATACGCACCATTCTACCCAGTATAC	HIGH	1	insertion	Flg	protein_coding	MobiDB_lite:mobidb-lite,MobiDB_lite:mobidb-lite,Low_complexity_(Seg):seg
pbsv.DEL.16636	9:3025609-3025726	-	ENSMUSG00000095891	frameshift_variant	193-310	65-104	RFSVILSFFKFSSGCFSFSLIFSFLAIFHVLQWTFLNFPP/X	CGTTTTTCAGTGATTTTGTCATTTTTTAAGTTTTCAAGTGGATGTTTCTCATTTTCCTTGATTTTCAGTTTTCTTGCCATATTCCATGTCCTACAGTGGACATTTCTAAATTTTCCACct/ct	HIGH	1	deletion	Gm10717	protein_coding	PANTHER:PTHR36590,PANTHER:PTHR36590:SF11,Transmembrane_helices:TMhelix,Transmembrane_helices:TMhelix,Low_complexity_(Seg):seg
pbsv.INS.10181	19:5637837-5637838	GTGAGCAAGGGCGAGGCAGTGATCAAGGAGTTCATGCGGTTCAAGGTGCACATGGAGGGCTCCATGAACGGCCACGAGTTCGAGATCGAGGGCGAGGGCGAGGGCCGCCCCTACGAGGGCACCCAGACCGCCAAGCTGAAGGTGACCAAGGGTGGCCCCCTGCCCTTCTCCTGGGACATCCTGTCCCCTCAGTTCATGTACGGCTCCAGGGCCTTCACCAAGCACCCCGCCGACATCCCCGACTACTATAAGCAGTCCTTCCCCGAGGGCTTCAAGTGGGAGCGCGTGATGAACTTCGAGGACGGCGGCGCCGTGACCGTGACCCAGGACACCTCCCTGGAGGACGGCACCCTGATCTACAAGGTGAAGCTCCGCGGCACCAACTTCCCTCCTGACGGC…	ENSMUSG00000024927	inframe_insertion	355-356	45293	-/VSKGEAVIKEFMRFKVHMEGSMNGHEFEIEGEGEGRPYEGTQTAKLKVTKGGPLPFSWDILSPQFMYGSRAFTKHPADIPDYYKQSFPEGFKWERVMNFEDGGAVTVTQDTSLEDGTLIYKVKLRGTNFPPDGPVMQKKTMGWEASTERLYPEDGVLKGDIKMALRLKDGGRYLADFKTTYKAKKPVQMPGAYNVDRKLDITSHNEDYTVVEQYERSEGRHSTGGMDELYKSGLRSRAQASNSAVDGTAGPGSTGSR	-/GTGAGCAAGGGCGAGGCAGTGATCAAGGAGTTCATGCGGTTCAAGGTGCACATGGAGGGCTCCATGAACGGCCACGAGTTCGAGATCGAGGGCGAGGGCGAGGGCCGCCCCTACGAGGGCACCCAGACCGCCAAGCTGAAGGTGACCAAGGGTGGCCCCCTGCCCTTCTCCTGGGACATCCTGTCCCCTCAGTTCATGTACGGCTCCAGGGCCTTCACCAAGCACCCCGCCGACATCCCCGACTACTATAAGCAGTCCTTCCCCGAGGGCTTCAAGTGGGAGCGCGTGATGAACTTCGAGGACGGCGGCGCCGTGACCGTGACCCAGGACACCTCCCTGGAGGACGGCACCCTGATCTACAAGGTGAAGCTCCGCGGCACCAACTTCCCTCCTGACG…	MODERATE	1	insertion	Rela	protein_coding	PANTHER:PTHR24169,PANTHER:PTHR24169:SF1
pbsv.INS.10181	19:5637837-5637838	GTGAGCAAGGGCGAGGCAGTGATCAAGGAGTTCATGCGGTTCAAGGTGCACATGGAGGGCTCCATGAACGGCCACGAGTTCGAGATCGAGGGCGAGGGCGAGGGCCGCCCCTACGAGGGCACCCAGACCGCCAAGCTGAAGGTGACCAAGGGTGGCCCCCTGCCCTTCTCCTGGGACATCCTGTCCCCTCAGTTCATGTACGGCTCCAGGGCCTTCACCAAGCACCCCGCCGACATCCCCGACTACTATAAGCAGTCCTTCCCCGAGGGCTTCAAGTGGGAGCGCGTGATGAACTTCGAGGACGGCGGCGCCGTGACCGTGACCCAGGACACCTCCCTGGAGGACGGCACCCTGATCTACAAGGTGAAGCTCCGCGGCACCAACTTCCCTCCTGACGGC…	ENSMUSG00000024927	inframe_insertion,NMD_transcript_variant	45545	45293	-/VSKGEAVIKEFMRFKVHMEGSMNGHEFEIEGEGEGRPYEGTQTAKLKVTKGGPLPFSWDILSPQFMYGSRAFTKHPADIPDYYKQSFPEGFKWERVMNFEDGGAVTVTQDTSLEDGTLIYKVKLRGTNFPPDGPVMQKKTMGWEASTERLYPEDGVLKGDIKMALRLKDGGRYLADFKTTYKAKKPVQMPGAYNVDRKLDITSHNEDYTVVEQYERSEGRHSTGGMDELYKSGLRSRAQASNSAVDGTAGPGSTGSR	-/GTGAGCAAGGGCGAGGCAGTGATCAAGGAGTTCATGCGGTTCAAGGTGCACATGGAGGGCTCCATGAACGGCCACGAGTTCGAGATCGAGGGCGAGGGCGAGGGCCGCCCCTACGAGGGCACCCAGACCGCCAAGCTGAAGGTGACCAAGGGTGGCCCCCTGCCCTTCTCCTGGGACATCCTGTCCCCTCAGTTCATGTACGGCTCCAGGGCCTTCACCAAGCACCCCGCCGACATCCCCGACTACTATAAGCAGTCCTTCCCCGAGGGCTTCAAGTGGGAGCGCGTGATGAACTTCGAGGACGGCGGCGCCGTGACCGTGACCCAGGACACCTCCCTGGAGGACGGCACCCTGATCTACAAGGTGAAGCTCCGCGGCACCAACTTCCCTCCTGACG…	MODERATE	1	insertion	Rela	nonsense_mediated_decay	-
pbsv.INS.10181	19:5637837-5637838	GTGAGCAAGGGCGAGGCAGTGATCAAGGAGTTCATGCGGTTCAAGGTGCACATGGAGGGCTCCATGAACGGCCACGAGTTCGAGATCGAGGGCGAGGGCGAGGGCCGCCCCTACGAGGGCACCCAGACCGCCAAGCTGAAGGTGACCAAGGGTGGCCCCCTGCCCTTCTCCTGGGACATCCTGTCCCCTCAGTTCATGTACGGCTCCAGGGCCTTCACCAAGCACCCCGCCGACATCCCCGACTACTATAAGCAGTCCTTCCCCGAGGGCTTCAAGTGGGAGCGCGTGATGAACTTCGAGGACGGCGGCGCCGTGACCGTGACCCAGGACACCTCCCTGGAGGACGGCACCCTGATCTACAAGGTGAAGCTCCGCGGCACCAACTTCCCTCCTGACGGC…	ENSMUSG00000024927	inframe_insertion,NMD_transcript_variant	119-120	45293	-/VSKGEAVIKEFMRFKVHMEGSMNGHEFEIEGEGEGRPYEGTQTAKLKVTKGGPLPFSWDILSPQFMYGSRAFTKHPADIPDYYKQSFPEGFKWERVMNFEDGGAVTVTQDTSLEDGTLIYKVKLRGTNFPPDGPVMQKKTMGWEASTERLYPEDGVLKGDIKMALRLKDGGRYLADFKTTYKAKKPVQMPGAYNVDRKLDITSHNEDYTVVEQYERSEGRHSTGGMDELYKSGLRSRAQASNSAVDGTAGPGSTGSR	-/GTGAGCAAGGGCGAGGCAGTGATCAAGGAGTTCATGCGGTTCAAGGTGCACATGGAGGGCTCCATGAACGGCCACGAGTTCGAGATCGAGGGCGAGGGCGAGGGCCGCCCCTACGAGGGCACCCAGACCGCCAAGCTGAAGGTGACCAAGGGTGGCCCCCTGCCCTTCTCCTGGGACATCCTGTCCCCTCAGTTCATGTACGGCTCCAGGGCCTTCACCAAGCACCCCGCCGACATCCCCGACTACTATAAGCAGTCCTTCCCCGAGGGCTTCAAGTGGGAGCGCGTGATGAACTTCGAGGACGGCGGCGCCGTGACCGTGACCCAGGACACCTCCCTGGAGGACGGCACCCTGATCTACAAGGTGAAGCTCCGCGGCACCAACTTCCCTCCTGACG…	MODERATE	1	insertion	Rela	nonsense_mediated_decay	-
pbsv.INS.14335	4:147582985-147582986	TGTACTGAATGGGACAAATGCTTTTCCCAAAAATCCCATCTTAATTTTCATCAGAAAATTCATGCAGGAGAGAAATCTTACAAATGCAGTGAATGC	ENSMUSG00000065999	inframe_insertion	549-550	103-104	-/CTEWDKCFSQKSHLNFHQKIHAGEKSYKCSEC	-/TGTACTGAATGGGACAAATGCTTTTCCCAAAAATCCCATCTTAATTTTCATCAGAAAATTCATGCAGGAGAGAAATCTTACAAATGCAGTGAATGC	MODERATE	1	insertion	Zfp985	protein_coding	PANTHER:PTHR24377,PANTHER:PTHR24377:SF678
pbsv.INS.14335	4:147582985-147582986	TGTACTGAATGGGACAAATGCTTTTCCCAAAAATCCCATCTTAATTTTCATCAGAAAATTCATGCAGGAGAGAAATCTTACAAATGCAGTGAATGC	ENSMUSG00000065999	inframe_insertion	487-488	103-104	-/CTEWDKCFSQKSHLNFHQKIHAGEKSYKCSEC	-/TGTACTGAATGGGACAAATGCTTTTCCCAAAAATCCCATCTTAATTTTCATCAGAAAATTCATGCAGGAGAGAAATCTTACAAATGCAGTGAATGC	MODERATE	1	insertion	Zfp985	protein_coding	PANTHER:PTHR24377,PANTHER:PTHR24377:SF678
pbsv.INS.16614	9:3004821-3004822	TCCGTGATTTTCAGTTTTCTCGCCATGTTCCAGGTCCTACATGTGCATTTCTAAATTTTCCATGTTTTTCAGTTTTCCTCGTCATATTTCACGTCCTAAAGTGTGTATTTCTCATTT	ENSMUSG00000096385	inframe_insertion	361-362	121	Y/FRDFQFSRHVPGPTCAFLNFPCFSVFLVIFHVLKCVFLIY	tac/tTCCGTGATTTTCAGTTTTCTCGCCATGTTCCAGGTCCTACATGTGCATTTCTAAATTTTCCATGTTTTTCAGTTTTCCTCGTCATATTTCACGTCCTAAAGTGTGTATTTCTCATTTac	MODERATE	1	insertion	Gm11168	protein_coding	PANTHER:PTHR36590,Transmembrane_helices:TMhelix
pbsv.INS.16640	9:3034965-3034966	CGTGATTTTCAGTTTTCTTGCCATATTCCAGTCCTACAGTGGACATTTCTAAATTTTCCACCTTTTTCAGTTTTCCTCGCCATATTTCACTTCCTAAAGTGTGTATTTCTCATTTTC	ENSMUSG00000096736	inframe_insertion	363-364	121-122	-/RDFQFSCHIPVLQWTFLNFPPFSVFLAIFHFLKCVFLIF	-/CGTGATTTTCAGTTTTCTTGCCATATTCCAGTCCTACAGTGGACATTTCTAAATTTTCCACCTTTTTCAGTTTTCCTCGCCATATTTCACTTCCTAAAGTGTGTATTTCTCATTTTC	MODERATE	1	insertion	Gm17535	protein_coding	PANTHER:PTHR36590,PANTHER:PTHR36590:SF12
pbsv.DEL.918	10:58223457-58224005	-	ENSMUSG00000058537	inframe_deletion	926-1474	309-492	PRGAGQEDARTQADSTGPLELLLLDQLLDEVQKEEHVPAPLDSGRNSGSWEHEGSQDSLLPLEEAANSGMDTSIPSIWPTFCRESQPPQVAQPSGPGQAQAPTQGGNTDPLELLLYQLLDEVQLEEHAPAPLNWNVDPGGRVHEGSRESVWPQEEAGSTGLDTSSPSDSNSFCRESQPSQVAQP/P	cCCCGTGGAGCGGGCCAAGAAGATGCCCGCACTCAAGCAGACAGCACAGGCCCTCTGGAACTCCTCCTCCTTGATCAACTGCTGGACGAAGTCCAAAAGGAAGAGCATGTGCCAGCCCCACTGGATTCGGGTAGAAATTCTGGCAGCTGGGAGCATGAAGGTTCCCAGGATAGCTTACTGCCCCTGGAGGAAGCAGCAAATTCGGGCATGGATACCTCGATCCCTAGCATCTGGCCAACCTTCTGCAGAGAATCCCAGCCTCCCCAAGTGGCACAGCCCTCTGGACCAGGCCAAGCACAGGCCCCCACTCAAGGTGGGAACACGGACCCCCTGGAGCTCTTGCTCTATCAACTGTTGGATGAAGTCCAATTAGAAGAGCATGCTCCAGCCCCTCTGAAT…	MODERATE	-1	deletion	AW822073	protein_coding	PANTHER:PTHR46123,PANTHER:PTHR46123,PANTHER:PTHR46123,PANTHER:PTHR46123:SF3,PANTHER:PTHR46123:SF3,PANTHER:PTHR46123:SF3,MobiDB_lite:mobidb-lite,MobiDB_lite:mobidb-lite,MobiDB_lite:mobidb-lite,MobiDB_lite:mobidb-lite,MobiDB_lite:mobidb-lite,MobiDB_lite:mobidb-lite,MobiDB_lite:mobidb-lite,Low_complexity_(Seg):seg,Low_complexity_(Seg):seg,Low_complexity_(Seg):seg
pbsv.DEL.14074	4:146124309-146124554	-	ENSMUSG00000066009	inframe_deletion	486-731	104-185	TNHSSDALQFSNQKRLKPRNTKEVCKYNDSVNSLSLFSTISLNQGINMQKKKHNRNAELDKIFVSKHKVMVKKDNIAGNPYK/-	ACTAATCACAGCTCTGATGCTCTTCAATTCTCGAACCAAAAAAGACTTAAGCCCAGGAACACTAAAGAAGTTTGCAAATACAATGACTCTGTAAACAGTTTAAGTTTGTTTTCTACCATTAGTCTCAATCAAGGAATTAACATGCAGAAGAAAAAACACAACCGAAATGCAGAATTAGACAAGATTTTTGTTTCTAAACATAAAGTCATGGTGAAAAAAGACAATATTGCAGGGAACCCTTACAAA/-	MODERATE	1	deletion	Zfp987	protein_coding	Gene3D:3.30.160.60,PROSITE_profiles:PS50157,PANTHER:PTHR24404,PANTHER:PTHR24404:SF41
pbsv.DEL.16609	9:3001026-3001142	-	ENSMUSG00000091028	inframe_deletion	101-217	34-73	RDFQFYRQIPGPTVCIFHISRFSVILSFFKLSTACFSFSM/L	cGTGATTTTCAGTTTTATCGCCAGATTCCAGGTCCTACGGTGTGCATTTTTCATATTTCACGTTTTTCAGTGATTTTGTCATTTTTCAAGTTGTCAACTGCATGTTTCTCATTTTCCAtg/ctg	MODERATE	1	deletion	Gm10722	protein_coding	PANTHER:PTHR36590,PANTHER:PTHR36590:SF5,Transmembrane_helices:TMhelix
pbsv.INS.16637	9:3025957-3025958	ACTTTTTCAGTTTCTCGCATATTTCGTCCTAAAGTGTGTATTTCTCATTTTCCTGATTTTCAGTTTTCTTGCCATATTCCAGTCCTACAGTGTGCATTTCTAATTTTT	ENSMUSG00000095891	stop_gained,protein_altering_variant	541-542	181	P/HFFSFSHISS*SVYFSFS*FSVFLPYSSPTVCISNFS	cca/cACTTTTTCAGTTTCTCGCATATTTCGTCCTAAAGTGTGTATTTCTCATTTTCCTGATTTTCAGTTTTCTTGCCATATTCCAGTCCTACAGTGTGCATTTCTAATTTTTca	HIGH	1	insertion	Gm10717	protein_coding	PANTHER:PTHR36590,PANTHER:PTHR36590:SF11,Low_complexity_(Seg):seg
pbsv.INV.323	1:85614401-85639328	INV	ENSMUSG00000070031	coding_sequence_variant,intron_variant	-	-	-	-	MODIFIER	1	INV	Sp140	protein_coding	-
pbsv.INV.323	1:85614401-85639328	INV	ENSMUSG00000070031	coding_sequence_variant,5_prime_UTR_variant,intron_variant	-	-	-	-	MODIFIER	1	INV	Sp140	protein_coding	-
pbsv.INV.323	1:85614401-85639328	INV	ENSMUSG00000070031	coding_sequence_variant,3_prime_UTR_variant,intron_variant	-	-	-	-	MODIFIER	1	INV	Sp140	protein_coding	-
pbsv.DEL.918	10:58223457-58224005	-	ENSMUSG00000058537	coding_sequence_variant,5_prime_UTR_variant	?-70	?-24	-	-	MODIFIER	-1	deletion	AW822073	protein_coding	-
pbsv.SPLIT.DUP.3024	11:30490514-30515435	duplication	ENSMUSG00000060923	coding_sequence_variant,3_prime_UTR_variant,intron_variant	-	-	-	-	MODIFIER	-1	duplication	Acyp2	protein_coding	-
pbsv.DEL.4569	11:51015251-51043696	-	ENSMUSG00000059397	splice_acceptor_variant,coding_sequence_variant,5_prime_UTR_variant,3_prime_UTR_variant,intron_variant	-	-	-	-	HIGH	1	deletion	Olfr54	protein_coding	-
pbsv.DEL.4569	11:51015251-51043696	-	ENSMUSG00000059397	splice_acceptor_variant,coding_sequence_variant,5_prime_UTR_variant,3_prime_UTR_variant,intron_variant	-	-	-	-	HIGH	1	deletion	Olfr54	protein_coding	-
pbsv.DEL.4834	11:72764781-72767413	-	ENSMUSG00000020790	splice_donor_variant,coding_sequence_variant,intron_variant	3310-?	1097-?	-	-	HIGH	1	deletion	Ankfy1	protein_coding	-
pbsv.DEL.5540	13:19311304-19336575	-	ENSMUSG00000076754	coding_sequence_variant,3_prime_UTR_variant	489-?	116-?	-	-	MODIFIER	-1	deletion	Trgv2	TR_V_gene	-
pbsv.DEL.5540	13:19311304-19336575	-	ENSMUSG00000105830	coding_sequence_variant,5_prime_UTR_variant	?-1	?-1	-	-	MODIFIER	-1	deletion	Trgj2	TR_J_gene	-
pbsv.DEL.14538	5:25351268-25353235	-	ENSMUSG00000038056	splice_donor_variant,splice_acceptor_variant,coding_sequence_variant,intron_variant	-	-	-	-	HIGH	-1	deletion	Kmt2c	protein_coding	-
pbsv.DEL.14538	5:25351268-25353235	-	ENSMUSG00000038056	splice_donor_variant,splice_acceptor_variant,coding_sequence_variant,intron_variant	-	-	-	-	HIGH	-1	deletion	Kmt2c	protein_coding	-
pbsv.DEL.14539	5:25351268-25354161	-	ENSMUSG00000038056	splice_donor_variant,splice_acceptor_variant,coding_sequence_variant,intron_variant	-	-	-	-	HIGH	-1	deletion	Kmt2c	protein_coding	-
pbsv.DEL.14539	5:25351268-25354161	-	ENSMUSG00000038056	splice_donor_variant,splice_acceptor_variant,coding_sequence_variant,intron_variant	-	-	-	-	HIGH	-1	deletion	Kmt2c	protein_coding	-
pbsv.DEL.14540	5:25353407-25354332	-	ENSMUSG00000038056	splice_acceptor_variant,coding_sequence_variant,intron_variant	?-3502	?-1103	-	-	HIGH	-1	deletion	Kmt2c	protein_coding	-
pbsv.DEL.14540	5:25353407-25354332	-	ENSMUSG00000038056	splice_acceptor_variant,coding_sequence_variant,intron_variant	?-3339	?-1063	-	-	HIGH	-1	deletion	Kmt2c	protein_coding	-
pbsv.DEL.15365	6:122874665-122880557	-	ENSMUSG00000030327	splice_donor_variant,splice_acceptor_variant,coding_sequence_variant,intron_variant	-	-	-	-	HIGH	1	deletion	Necap1	protein_coding	-
pbsv.DEL.15366	6:122880764-122882623	-	ENSMUSG00000030327	splice_donor_variant,splice_acceptor_variant,coding_sequence_variant,intron_variant	-	-	-	-	HIGH	1	deletion	Necap1	protein_coding	-
pbsv.DEL.15557	7:24082244-24086411	-	ENSMUSG00000057101	splice_donor_variant,splice_acceptor_variant,coding_sequence_variant,5_prime_UTR_variant,intron_variant	-	-	-	-	HIGH	1	deletion	Zfp180	protein_coding	-
pbsv.DEL.15557	7:24082244-24086411	-	ENSMUSG00000057101	splice_donor_variant,splice_acceptor_variant,coding_sequence_variant,5_prime_UTR_variant,intron_variant	-	-	-	-	HIGH	1	deletion	Zfp180	protein_coding	-
pbsv.DEL.15557	7:24082244-24086411	-	ENSMUSG00000057101	splice_donor_variant,splice_acceptor_variant,coding_sequence_variant,5_prime_UTR_variant,intron_variant,NMD_transcript_variant	-	-	-	-	HIGH	1	deletion	Zfp180	nonsense_mediated_decay	-
pbsv.DEL.15557	7:24082244-24086411	-	ENSMUSG00000057101	splice_donor_variant,splice_acceptor_variant,coding_sequence_variant,5_prime_UTR_variant,intron_variant	-	-	-	-	HIGH	1	deletion	Zfp180	protein_coding	-
pbsv.DEL.15559	7:24101568-24104403	-	ENSMUSG00000057101	splice_donor_variant,splice_acceptor_variant,coding_sequence_variant,intron_variant	592-?	83-?	-	-	HIGH	1	deletion	Zfp180	protein_coding	-
pbsv.DEL.15559	7:24101568-24104403	-	ENSMUSG00000057101	splice_donor_variant,splice_acceptor_variant,coding_sequence_variant,intron_variant	557-?	81-?	-	-	HIGH	1	deletion	Zfp180	protein_coding	-
pbsv.INS.DUP.16627	9:3016566-3016622	duplication	ENSMUSG00000074564	coding_sequence_variant,feature_elongation	266-322	89-108	-	-	MODIFIER	1	duplication	Gm10720	protein_coding	PANTHER:PTHR36590,PANTHER:PTHR36590:SF3,Transmembrane_helices:TMhelix,Transmembrane_helices:TMhelix,Low_complexity_(Seg):seg
pbsv.INS.DUP.16630	9:3017443-3017499	duplication	ENSMUSG00000095547	coding_sequence_variant,feature_elongation	36-88	45656	-	-	MODIFIER	1	duplication	Gm10719	protein_coding	PANTHER:PTHR36590,Transmembrane_helices:TMhelix
pbsv.DEL.17519	X:124134040-124134648	-	ENSMUSG00000072049	splice_donor_variant,splice_acceptor_variant,coding_sequence_variant,3_prime_UTR_variant,intron_variant,NMD_transcript_variant	-	-	-	-	HIGH	-1	deletion	Vmn2r121	nonsense_mediated_decay	-
