# Supplementary material for: Whole genome sequencing of CRISPR/Cas9-engineered NF-κB reporter mice for validation and variant discovery
Source: Sci Data. 2024 Nov 13;11:1225. doi: 10.1038/s41597-024-04064-8 (PMC11561245; doi:10.1038/s41597-024-04064-8)
Supplement: Supplementary file 3 — Table S3 [file 41597_2024_4064_MOESM3_ESM.xlsx]

## Sheet: Sheet1
mEGFP c-Rel coding Structural variants:
#Uploaded_variation	Location	Allele	Gene	Consequence	cDNA_position	Protein_position	Amino_acids	Codons	IMPACT	STRAND	VARIANT_CLASS	SYMBOL	BIOTYPE	DOMAINS
pbsv.INS.10380	3:98711791-98711792	CAGAAGCCCCACTCCTTTTTTTTTTTTTTTTTTTTTTTTTTTTTTTTTTTCCATTTTTTATTAGGTATTTAGCTCATTTACATTTCCAATGCTATACCAAAAGTCCCCCTTACCCACCCACCCCCACTCCCCTACCCACCCACTCCCCCCCTTTGGCCCTGGCGTTCCCCTGTACCGGGGCACACAAAGTCTGCGTGTCCAATGGGCCTCTCTTTCCAGTGATGGCCGACTAGGCCATCTTTTGATATATATGCAGCTAGAGTCAAGAGCTCAGGGGTACTGGTTAGTTCATAATGTTGTTCCACCTATAGGGTTGAAGATCCCTTTAGCTCCTTGGGTACTTTCTCTAGCTCCTCCATTGGGAGCCCTGTGATCCATCCATTAGCTGACTGTGAGCAT…	ENSMUSG00000063730	stop_gained,frameshift_variant	1103-1104	279	C/WGLANTEVDAHSQLMDGSQGSQWRS*RKYPRS*RDLQPYRWNNIMN*PVPLSS*L*LHIYQKMA*SAITGKRGPLDTQTLCAPVQGNARAKGGEWVGRGVGVGG*GGLLV*HWKCK*AKYLIKNGKKKKKKKKKKKRSGASX	tgc/tgGGGCCTAGCAAACACAGAAGTGGATGCTCACAGTCAGCTAATGGATGGATCACAGGGCTCCCAATGGAGGAGCTAGAGAAAGTACCCAAGGAGCTAAAGGGATCTTCAACCCTATAGGTGGAACAACATTATGAACTAACCAGTACCCCTGAGCTCTTGACTCTAGCTGCATATATATCAAAAGATGGCCTAGTCGGCCATCACTGGAAAGAGAGGCCCATTGGACACGCAGACTTTGTGTGCCCCGGTACAGGGGAACGCCAGGGCCAAAGGGGGGGAGTGGGTGGGTAGGGGAGTGGGGGTGGGTGGGTAAGGGGGACTTTTGGTATAGCATTGGAAATGTAAATGAGCTAAATACCTAATAAAAAATGGAAAAAAAAAAAAAAAAAAAAA…	HIGH	-1	insertion	Hsd3b2	protein_coding	Gene3D:3.40.50.720,Pfam:PF01073,PANTHER:PTHR10366,PANTHER:PTHR10366:SF297,Superfamily:SSF51735
pbsv.INS.10380	3:98711791-98711792	CAGAAGCCCCACTCCTTTTTTTTTTTTTTTTTTTTTTTTTTTTTTTTTTTCCATTTTTTATTAGGTATTTAGCTCATTTACATTTCCAATGCTATACCAAAAGTCCCCCTTACCCACCCACCCCCACTCCCCTACCCACCCACTCCCCCCCTTTGGCCCTGGCGTTCCCCTGTACCGGGGCACACAAAGTCTGCGTGTCCAATGGGCCTCTCTTTCCAGTGATGGCCGACTAGGCCATCTTTTGATATATATGCAGCTAGAGTCAAGAGCTCAGGGGTACTGGTTAGTTCATAATGTTGTTCCACCTATAGGGTTGAAGATCCCTTTAGCTCCTTGGGTACTTTCTCTAGCTCCTCCATTGGGAGCCCTGTGATCCATCCATTAGCTGACTGTGAGCAT…	ENSMUSG00000063730	stop_gained,frameshift_variant	1158-1159	279	C/WGLANTEVDAHSQLMDGSQGSQWRS*RKYPRS*RDLQPYRWNNIMN*PVPLSS*L*LHIYQKMA*SAITGKRGPLDTQTLCAPVQGNARAKGGEWVGRGVGVGG*GGLLV*HWKCK*AKYLIKNGKKKKKKKKKKKRSGASX	tgc/tgGGGCCTAGCAAACACAGAAGTGGATGCTCACAGTCAGCTAATGGATGGATCACAGGGCTCCCAATGGAGGAGCTAGAGAAAGTACCCAAGGAGCTAAAGGGATCTTCAACCCTATAGGTGGAACAACATTATGAACTAACCAGTACCCCTGAGCTCTTGACTCTAGCTGCATATATATCAAAAGATGGCCTAGTCGGCCATCACTGGAAAGAGAGGCCCATTGGACACGCAGACTTTGTGTGCCCCGGTACAGGGGAACGCCAGGGCCAAAGGGGGGGAGTGGGTGGGTAGGGGAGTGGGGGTGGGTGGGTAAGGGGGACTTTTGGTATAGCATTGGAAATGTAAATGAGCTAAATACCTAATAAAAAATGGAAAAAAAAAAAAAAAAAAAAA…	HIGH	-1	insertion	Hsd3b2	protein_coding	PANTHER:PTHR10366,PANTHER:PTHR10366:SF297,Gene3D:3.40.50.720,Pfam:PF01073,Superfamily:SSF51735
pbsv.INS.10380	3:98711791-98711792	CAGAAGCCCCACTCCTTTTTTTTTTTTTTTTTTTTTTTTTTTTTTTTTTTCCATTTTTTATTAGGTATTTAGCTCATTTACATTTCCAATGCTATACCAAAAGTCCCCCTTACCCACCCACCCCCACTCCCCTACCCACCCACTCCCCCCCTTTGGCCCTGGCGTTCCCCTGTACCGGGGCACACAAAGTCTGCGTGTCCAATGGGCCTCTCTTTCCAGTGATGGCCGACTAGGCCATCTTTTGATATATATGCAGCTAGAGTCAAGAGCTCAGGGGTACTGGTTAGTTCATAATGTTGTTCCACCTATAGGGTTGAAGATCCCTTTAGCTCCTTGGGTACTTTCTCTAGCTCCTCCATTGGGAGCCCTGTGATCCATCCATTAGCTGACTGTGAGCAT…	ENSMUSG00000063730	stop_gained,frameshift_variant	836-837	279	C/WGLANTEVDAHSQLMDGSQGSQWRS*RKYPRS*RDLQPYRWNNIMN*PVPLSS*L*LHIYQKMA*SAITGKRGPLDTQTLCAPVQGNARAKGGEWVGRGVGVGG*GGLLV*HWKCK*AKYLIKNGKKKKKKKKKKKRSGASX	tgc/tgGGGCCTAGCAAACACAGAAGTGGATGCTCACAGTCAGCTAATGGATGGATCACAGGGCTCCCAATGGAGGAGCTAGAGAAAGTACCCAAGGAGCTAAAGGGATCTTCAACCCTATAGGTGGAACAACATTATGAACTAACCAGTACCCCTGAGCTCTTGACTCTAGCTGCATATATATCAAAAGATGGCCTAGTCGGCCATCACTGGAAAGAGAGGCCCATTGGACACGCAGACTTTGTGTGCCCCGGTACAGGGGAACGCCAGGGCCAAAGGGGGGGAGTGGGTGGGTAGGGGAGTGGGGGTGGGTGGGTAAGGGGGACTTTTGGTATAGCATTGGAAATGTAAATGAGCTAAATACCTAATAAAAAATGGAAAAAAAAAAAAAAAAAAAAA…	HIGH	-1	insertion	Hsd3b2	protein_coding	PANTHER:PTHR10366,PANTHER:PTHR10366:SF297,Gene3D:3.40.50.720,Pfam:PF01073,Superfamily:SSF51735
pbsv.INS.13842	9:3004821-3004822	TCCGTGATTTTCAGTTTTCTCACCATATTCCAGGTCCTACACTGTGCATTTCTCATTTTTCATGTTTTTCAGTTTTCTCGTCATATTTCACGTCCTAAAGTGTGTATTTCTCATTT	ENSMUSG00000096385	stop_gained,frameshift_variant	361-362	121	Y/FRDFQFSHHIPGPTLCISHFSCFSVFSSYFTS*SVYFSFX	tac/tTCCGTGATTTTCAGTTTTCTCACCATATTCCAGGTCCTACACTGTGCATTTCTCATTTTTCATGTTTTTCAGTTTTCTCGTCATATTTCACGTCCTAAAGTGTGTATTTCTCATTTac	HIGH	1	insertion	Gm11168	protein_coding	PANTHER:PTHR36590,Transmembrane_helices:TMhelix
pbsv.DEL.586	1:171356827-171357847	-	ENSMUSG00000006412	splice_donor_variant,splice_acceptor_variant,frameshift_variant,stop_lost,intron_variant	269-330	90-110	QVSKNSSIGVWAAKRLNVGD*GFREFMLMVACSLLAIYCALYTITKLKSNSLSEELLAVCPFHGLFDVVEWGGNG*SSVSHNIVCGSLSQNLLKNLFSSVGHQTQGLMRSRLNTLLIELHLQPRTSLKCSFLRALDPRNQTLKETISDLLKGERILTGVAYIDV*LAEMMRQRNRI*SLLGLTKNQSLKKKMNVT*EKKP*HDKCSFKSKQPTLPGQGLRVESCWRGDSNCLK*CSCW*ATSAPVGISIHSHKGAPG*THGPQNKTEKYDYEMGWVGGKWMRVGCLIICFYNIIKE**K*VAQMVPLYKPLCSCLTASNCSTVRGRGGRPALLLHPLFCLX/X	cAGGTGAGCAAGAATTCCTCTATAGGCGTTTGGGCAGCCAAGAGGTTAAATGTAGGTGACTAGGGATTTAGGGAATTCATGTTGATGGTAGCATGCAGCCTGTTAGCTATCTACTGTGCCCTTTATACTATTACAAAGTTGAAGTCCAACTCCTTAAGTGAGGAGTTGTTGGCTGTGTGCCCTTTCCATGGGCTCTTTGATGTGGTTGAGTGGGGAGGGAATGGGTAGAGCAGTGTTTCTCACAATATAGTCTGTGGATCCCTGAGTCAGAATCTCCTGAAGAACTTGTTTAGCAGTGTTGGGCATCAGACCCAGGGCCTCATGCGCAGTAGGCTAAATACTCTTCTCATTGAGCTACACCTCCAGCCAAGGACCAGTTTAAAATGCAGCTTCTTAAGA…	HIGH	1	deletion	Pfdn2	protein_coding	Low_complexity_(Seg):seg,PANTHER:PTHR13303,Gene3D:1.10.287.370,Pfam:PF01920,Superfamily:SSF46579,MobiDB_lite:mobidb-lite
pbsv.DEL.2317	12:112781403-112781922	-	ENSMUSG00000072812	frameshift_variant	4435-4954	1435-1608	AGAGLKGHLPKVQMPSLKMPKVDLKGPHVDLKGPKVDVKGAKGEVSAPDLEVSLPGVEVDIQAPGAKLEGELALADKDVAAKDSKFKMPKFKMPSFGVSAPGKPSLEASLEVGAPKVEADVAPPQVQGDLKTPDLSVQLPSADLELKAGQVGVKLPRRTAAGGRAARRPGCCCW/X	gCTGGGGCCGGCCTGAAGGGCCACCTGCCCAAGGTGCAGATGCCCAGCCTCAAGATGCCCAAGGTGGACCTCAAGGGGCCCCACGTGGACCTGAAGGGCCCCAAAGTGGACGTGAAGGGCGCCAAGGGCGAGGTGAGCGCCCCCGACCTGGAGGTGTCCCTGCCCGGCGTGGAGGTGGACATCCAGGCGCCCGGTGCCAAGCTGGAGGGGGAGCTGGCCCTGGCCGACAAGGACGTGGCGGCCAAAGACAGCAAGTTCAAGATGCCCAAGTTCAAGATGCCCTCCTTCGGCGTGTCCGCGCCTGGCAAGCCCAGCCTGGAGGCCTCTCTGGAGGTGGGTGCGCCCAAGGTGGAGGCGGACGTGGCCCCGCCCCAAGTGCAGGGCGACCTGAAGACCCCT…	HIGH	-1	deletion	Ahnak2	protein_coding	PANTHER:PTHR23348,PANTHER:PTHR23348:SF37,Low_complexity_(Seg):seg,Low_complexity_(Seg):seg,Low_complexity_(Seg):seg
pbsv.DEL.9978	2:177314915-177315123	-	ENSMUSG00000078868	frameshift_variant	978-1186	326-396	PYECNQCGKAFKRSCELQKHKRIHTGEKPYKCNQCGKAFTQSSHLQIHKRTHTGEKPYECNQCGKAFARNC/PX	ccCTATGAATGTAACCAATGTGGTAAAGCTTTTAAAAGAAGTTGTGAACTCCAAAAACATAAACGAATACATACAGGAGAGAAACCCTACAAATGTAACCAATGTGGTAAAGCCTTTACACAGAGCAGTCATCTCCAAATACATAAGCGAACACATACAGGAGAGAAACCCTATGAATGTAATCAATGTGGAAAAGCCTTTGCAAGAAACTgt/ccgt	HIGH	-1	deletion	Gm14412	protein_coding	PROSITE_profiles:PS50157,PROSITE_profiles:PS50157,PROSITE_profiles:PS50157,PROSITE_profiles:PS50157,PANTHER:PTHR24381:SF57,PANTHER:PTHR24381:SF57,PANTHER:PTHR24381:SF57,PANTHER:PTHR24381:SF57,PANTHER:PTHR24381,PANTHER:PTHR24381,PANTHER:PTHR24381,PANTHER:PTHR24381,PROSITE_patterns:PS00028,PROSITE_patterns:PS00028,PROSITE_patterns:PS00028,Pfam:PF00096,Pfam:PF00096,Pfam:PF00096,Gene3D:3.30.160.60,Ge…
pbsv.INS.10347	3:93286864-93286865	TTCTACCCAGTATACGCACCAGCCAGCAGCACCATTCTACCCAGTATACTTCTACCCAGTATACGCACCATTCTACCCAGTATACC	ENSMUSG00000102439	frameshift_variant	288-289	96-97	-/FYPVYAPASSTILPSILLPSIRTILPSIX	-/TTCTACCCAGTATACGCACCAGCCAGCAGCACCATTCTACCCAGTATACTTCTACCCAGTATACGCACCATTCTACCCAGTATACC	HIGH	1	insertion	Flg	protein_coding	MobiDB_lite:mobidb-lite,MobiDB_lite:mobidb-lite,Low_complexity_(Seg):seg
pbsv.INS.10380	3:98711791-98711792	CAGAAGCCCCACTCCTTTTTTTTTTTTTTTTTTTTTTTTTTTTTTTTTTTCCATTTTTTATTAGGTATTTAGCTCATTTACATTTCCAATGCTATACCAAAAGTCCCCCTTACCCACCCACCCCCACTCCCCTACCCACCCACTCCCCCCCTTTGGCCCTGGCGTTCCCCTGTACCGGGGCACACAAAGTCTGCGTGTCCAATGGGCCTCTCTTTCCAGTGATGGCCGACTAGGCCATCTTTTGATATATATGCAGCTAGAGTCAAGAGCTCAGGGGTACTGGTTAGTTCATAATGTTGTTCCACCTATAGGGTTGAAGATCCCTTTAGCTCCTTGGGTACTTTCTCTAGCTCCTCCATTGGGAGCCCTGTGATCCATCCATTAGCTGACTGTGAGCAT…	ENSMUSG00000063730	stop_gained,frameshift_variant	1103-1104	279	C/WGLANTEVDAHSQLMDGSQGSQWRS*RKYPRS*RDLQPYRWNNIMN*PVPLSS*L*LHIYQKMA*SAITGKRGPLDTQTLCAPVQGNARAKGGEWVGRGVGVGG*GGLLV*HWKCK*AKYLIKNGKKKKKKKKKKKRSGASX	tgc/tgGGGCCTAGCAAACACAGAAGTGGATGCTCACAGTCAGCTAATGGATGGATCACAGGGCTCCCAATGGAGGAGCTAGAGAAAGTACCCAAGGAGCTAAAGGGATCTTCAACCCTATAGGTGGAACAACATTATGAACTAACCAGTACCCCTGAGCTCTTGACTCTAGCTGCATATATATCAAAAGATGGCCTAGTCGGCCATCACTGGAAAGAGAGGCCCATTGGACACGCAGACTTTGTGTGCCCCGGTACAGGGGAACGCCAGGGCCAAAGGGGGGGAGTGGGTGGGTAGGGGAGTGGGGGTGGGTGGGTAAGGGGGACTTTTGGTATAGCATTGGAAATGTAAATGAGCTAAATACCTAATAAAAAATGGAAAAAAAAAAAAAAAAAAAAA…	HIGH	-1	insertion	Hsd3b2	protein_coding	Gene3D:3.40.50.720,Pfam:PF01073,PANTHER:PTHR10366,PANTHER:PTHR10366:SF297,Superfamily:SSF51735
pbsv.INS.10380	3:98711791-98711792	CAGAAGCCCCACTCCTTTTTTTTTTTTTTTTTTTTTTTTTTTTTTTTTTTCCATTTTTTATTAGGTATTTAGCTCATTTACATTTCCAATGCTATACCAAAAGTCCCCCTTACCCACCCACCCCCACTCCCCTACCCACCCACTCCCCCCCTTTGGCCCTGGCGTTCCCCTGTACCGGGGCACACAAAGTCTGCGTGTCCAATGGGCCTCTCTTTCCAGTGATGGCCGACTAGGCCATCTTTTGATATATATGCAGCTAGAGTCAAGAGCTCAGGGGTACTGGTTAGTTCATAATGTTGTTCCACCTATAGGGTTGAAGATCCCTTTAGCTCCTTGGGTACTTTCTCTAGCTCCTCCATTGGGAGCCCTGTGATCCATCCATTAGCTGACTGTGAGCAT…	ENSMUSG00000063730	stop_gained,frameshift_variant	1158-1159	279	C/WGLANTEVDAHSQLMDGSQGSQWRS*RKYPRS*RDLQPYRWNNIMN*PVPLSS*L*LHIYQKMA*SAITGKRGPLDTQTLCAPVQGNARAKGGEWVGRGVGVGG*GGLLV*HWKCK*AKYLIKNGKKKKKKKKKKKRSGASX	tgc/tgGGGCCTAGCAAACACAGAAGTGGATGCTCACAGTCAGCTAATGGATGGATCACAGGGCTCCCAATGGAGGAGCTAGAGAAAGTACCCAAGGAGCTAAAGGGATCTTCAACCCTATAGGTGGAACAACATTATGAACTAACCAGTACCCCTGAGCTCTTGACTCTAGCTGCATATATATCAAAAGATGGCCTAGTCGGCCATCACTGGAAAGAGAGGCCCATTGGACACGCAGACTTTGTGTGCCCCGGTACAGGGGAACGCCAGGGCCAAAGGGGGGGAGTGGGTGGGTAGGGGAGTGGGGGTGGGTGGGTAAGGGGGACTTTTGGTATAGCATTGGAAATGTAAATGAGCTAAATACCTAATAAAAAATGGAAAAAAAAAAAAAAAAAAAAA…	HIGH	-1	insertion	Hsd3b2	protein_coding	PANTHER:PTHR10366,PANTHER:PTHR10366:SF297,Gene3D:3.40.50.720,Pfam:PF01073,Superfamily:SSF51735
pbsv.INS.10380	3:98711791-98711792	CAGAAGCCCCACTCCTTTTTTTTTTTTTTTTTTTTTTTTTTTTTTTTTTTCCATTTTTTATTAGGTATTTAGCTCATTTACATTTCCAATGCTATACCAAAAGTCCCCCTTACCCACCCACCCCCACTCCCCTACCCACCCACTCCCCCCCTTTGGCCCTGGCGTTCCCCTGTACCGGGGCACACAAAGTCTGCGTGTCCAATGGGCCTCTCTTTCCAGTGATGGCCGACTAGGCCATCTTTTGATATATATGCAGCTAGAGTCAAGAGCTCAGGGGTACTGGTTAGTTCATAATGTTGTTCCACCTATAGGGTTGAAGATCCCTTTAGCTCCTTGGGTACTTTCTCTAGCTCCTCCATTGGGAGCCCTGTGATCCATCCATTAGCTGACTGTGAGCAT…	ENSMUSG00000063730	stop_gained,frameshift_variant	836-837	279	C/WGLANTEVDAHSQLMDGSQGSQWRS*RKYPRS*RDLQPYRWNNIMN*PVPLSS*L*LHIYQKMA*SAITGKRGPLDTQTLCAPVQGNARAKGGEWVGRGVGVGG*GGLLV*HWKCK*AKYLIKNGKKKKKKKKKKKRSGASX	tgc/tgGGGCCTAGCAAACACAGAAGTGGATGCTCACAGTCAGCTAATGGATGGATCACAGGGCTCCCAATGGAGGAGCTAGAGAAAGTACCCAAGGAGCTAAAGGGATCTTCAACCCTATAGGTGGAACAACATTATGAACTAACCAGTACCCCTGAGCTCTTGACTCTAGCTGCATATATATCAAAAGATGGCCTAGTCGGCCATCACTGGAAAGAGAGGCCCATTGGACACGCAGACTTTGTGTGCCCCGGTACAGGGGAACGCCAGGGCCAAAGGGGGGGAGTGGGTGGGTAGGGGAGTGGGGGTGGGTGGGTAAGGGGGACTTTTGGTATAGCATTGGAAATGTAAATGAGCTAAATACCTAATAAAAAATGGAAAAAAAAAAAAAAAAAAAAA…	HIGH	-1	insertion	Hsd3b2	protein_coding	PANTHER:PTHR10366,PANTHER:PTHR10366:SF297,Gene3D:3.40.50.720,Pfam:PF01073,Superfamily:SSF51735
pbsv.INS.13842	9:3004821-3004822	TCCGTGATTTTCAGTTTTCTCACCATATTCCAGGTCCTACACTGTGCATTTCTCATTTTTCATGTTTTTCAGTTTTCTCGTCATATTTCACGTCCTAAAGTGTGTATTTCTCATTT	ENSMUSG00000096385	stop_gained,frameshift_variant	361-362	121	Y/FRDFQFSHHIPGPTLCISHFSCFSVFSSYFTS*SVYFSFX	tac/tTCCGTGATTTTCAGTTTTCTCACCATATTCCAGGTCCTACACTGTGCATTTCTCATTTTTCATGTTTTTCAGTTTTCTCGTCATATTTCACGTCCTAAAGTGTGTATTTCTCATTTac	HIGH	1	insertion	Gm11168	protein_coding	PANTHER:PTHR36590,Transmembrane_helices:TMhelix
pbsv.DEL.586	1:171356827-171357847	-	ENSMUSG00000006412	splice_donor_variant,splice_acceptor_variant,frameshift_variant,stop_lost,intron_variant	269-330	90-110	QVSKNSSIGVWAAKRLNVGD*GFREFMLMVACSLLAIYCALYTITKLKSNSLSEELLAVCPFHGLFDVVEWGGNG*SSVSHNIVCGSLSQNLLKNLFSSVGHQTQGLMRSRLNTLLIELHLQPRTSLKCSFLRALDPRNQTLKETISDLLKGERILTGVAYIDV*LAEMMRQRNRI*SLLGLTKNQSLKKKMNVT*EKKP*HDKCSFKSKQPTLPGQGLRVESCWRGDSNCLK*CSCW*ATSAPVGISIHSHKGAPG*THGPQNKTEKYDYEMGWVGGKWMRVGCLIICFYNIIKE**K*VAQMVPLYKPLCSCLTASNCSTVRGRGGRPALLLHPLFCLX/X	cAGGTGAGCAAGAATTCCTCTATAGGCGTTTGGGCAGCCAAGAGGTTAAATGTAGGTGACTAGGGATTTAGGGAATTCATGTTGATGGTAGCATGCAGCCTGTTAGCTATCTACTGTGCCCTTTATACTATTACAAAGTTGAAGTCCAACTCCTTAAGTGAGGAGTTGTTGGCTGTGTGCCCTTTCCATGGGCTCTTTGATGTGGTTGAGTGGGGAGGGAATGGGTAGAGCAGTGTTTCTCACAATATAGTCTGTGGATCCCTGAGTCAGAATCTCCTGAAGAACTTGTTTAGCAGTGTTGGGCATCAGACCCAGGGCCTCATGCGCAGTAGGCTAAATACTCTTCTCATTGAGCTACACCTCCAGCCAAGGACCAGTTTAAAATGCAGCTTCTTAAGA…	HIGH	1	deletion	Pfdn2	protein_coding	Low_complexity_(Seg):seg,PANTHER:PTHR13303,Gene3D:1.10.287.370,Pfam:PF01920,Superfamily:SSF46579,MobiDB_lite:mobidb-lite
pbsv.INS.1434	11:23770685-23770686	CCTTGTACAGCTCGTCCATGCCGAGAGTGATCCCGGCGGCGGTCACGAACTCCAGCAGGACCATGTGATCGCGCTTCTCGTTGGGGTCTTTGCTCAGCTTGGACTGGGTGCTCAGGTAGTGGTTGTCGGGCAGCAGCACGGGGCCGTCGCCGATGGGGGTGTTCTGCTGGTAGTGGTCGGCGAGCTGCACGCTGCCGTCCTCGATGTTGTGGCGGATCTTGAAGTTCACCTTGATGCCGTTCTTCTGCTTGTCGGCCATGATATAGACGTTGTGGCTGTTGTAGTTGTACTCCAGCTTGTGCCCCAGGATGTTGCCGTCCTCCTTGAAGTCGATGCCCTTCAGCTCGATGCGGTTCACCAGGGTGTCGCCCTCGAACTTCACCTCGGCGCGGGTCTTGT…	ENSMUSG00000020275	inframe_insertion	285-286	2	A/VSKGEELFTGVVPILVELDGDVNGHKFSVSGEGEGDATYGKLTLKFICTTGKLPVPWPTLVTTLTYGVQCFSRYPDHMKQHDFFKSAMPEGYVQERTIFFKDDGNYKTRAEVKFEGDTLVNRIELKGIDFKEDGNILGHKLEYNYNSHNVYIMADKQKNGIKVNFKIRHNIEDGSVQLADHYQQNTPIGDGPVLLPDNHYLSTQSKLSKDPNEKRDHMVLLEFVTAAGITLGMDELYKA	gcc/gTGAGCAAGGGCGAGGAGCTGTTCACCGGGGTGGTGCCCATCCTGGTCGAGCTGGACGGCGACGTAAACGGCCACAAGTTCAGCGTGTCCGGCGAGGGCGAGGGCGATGCCACCTACGGCAAGCTGACCCTGAAGTTCATCTGCACCACCGGCAAGCTGCCCGTGCCCTGGCCCACCCTCGTGACCACCCTGACCTACGGCGTGCAGTGCTTCAGCCGCTACCCCGACCACATGAAGCAGCACGACTTCTTCAAGTCCGCCATGCCCGAAGGCTACGTCCAGGAGCGCACCATCTTCTTCAAGGACGACGGCAACTACAAGACCCGCGCCGAGGTGAAGTTCGAGGGCGACACCCTGGTGAACCGCATCGAGCTGAAGGGCATCGACTTCAAGGA…	MODERATE	-1	insertion	Rel	protein_coding	PANTHER:PTHR24169:SF4,PANTHER:PTHR24169
pbsv.INS.11583	4:147582985-147582986	TGTACTGAATGGGACAAATGCTTTTCCCAAAAATCCCATCTTAATTTTCATCAGAAAATTCATGCAGGAGAGAAATCTTACAAATGCAGTGAATGC	ENSMUSG00000065999	inframe_insertion	549-550	103-104	-/CTEWDKCFSQKSHLNFHQKIHAGEKSYKCSEC	-/TGTACTGAATGGGACAAATGCTTTTCCCAAAAATCCCATCTTAATTTTCATCAGAAAATTCATGCAGGAGAGAAATCTTACAAATGCAGTGAATGC	MODERATE	1	insertion	Zfp985	protein_coding	PANTHER:PTHR24377,PANTHER:PTHR24377:SF678
pbsv.INS.11583	4:147582985-147582986	TGTACTGAATGGGACAAATGCTTTTCCCAAAAATCCCATCTTAATTTTCATCAGAAAATTCATGCAGGAGAGAAATCTTACAAATGCAGTGAATGC	ENSMUSG00000065999	inframe_insertion	487-488	103-104	-/CTEWDKCFSQKSHLNFHQKIHAGEKSYKCSEC	-/TGTACTGAATGGGACAAATGCTTTTCCCAAAAATCCCATCTTAATTTTCATCAGAAAATTCATGCAGGAGAGAAATCTTACAAATGCAGTGAATGC	MODERATE	1	insertion	Zfp985	protein_coding	PANTHER:PTHR24377,PANTHER:PTHR24377:SF678
pbsv.DEL.3703	16:32755170-32755547	-	ENSMUSG00000079620	inframe_deletion	5537-5914	1681-1807	TPRVTTSTPSASSRDQIQTETSSQRTISPGKTTTSHVPNMNSSAPSTTHILSTTSSIQSTSGDTRHTTAVRTQGSTPATTQVSLAPSSQNMSTLSAPITSPQHFSTLPQNQHTGSMGTSSNPQSTTI/T	acCCCCAGAGTGACCACATCAACTCCTTCAGCCTCCTCACGTGACCAAATTCAGACAGAGACAAGTTCCCAAAGAACAATCTCTCCCGGCAAGACAACCACCTCACATGTTCCCAACATGAACAGCTCAGCTCCAAGTACAACACACATCTTATCCACAACATCCTCCATTCAAAGTACCTCAGGAGATACAAGACACACAACAGCAGTAAGGACTCAAGGTTCTACACCTGCCACCACACAGGTCTCACTGGCACCTTCATCCCAGAACATGTCAACACTGTCAGCACCCATCACATCACCTCAACATTTTTCAACCCTTCCTCAGAACCAACACACTGGAAGCATGGGGACCAGCAGCAATCCTCAAAGTACCACCATc/acc	MODERATE	1	deletion	Muc4	protein_coding	MobiDB_lite:mobidb-lite,MobiDB_lite:mobidb-lite,Low_complexity_(Seg):seg,Low_complexity_(Seg):seg
pbsv.DEL.9979	2:177315115-177315282	-	ENSMUSG00000078868	inframe_deletion	819-986	273-329	CKQCGKAFAESSTLQIHKRTHTGEKPYECNQCGKAFKRSCELQKHKRTHTGEKPYEC/C	tgTAAACAGTGTGGTAAAGCCTTTGCAGAAAGCAGTACTCTCCAAATCCATAAGCGAACACATACAGGAGAGAAACCCTATGAATGTAATCAATGTGGTAAAGCTTTTAAAAGAAGTTGTGAACTCCAAAAACATAAGCGAACACATACAGGAGAGAAACCCTATGAATGt/tgt	MODERATE	-1	deletion	Gm14412	protein_coding	PROSITE_profiles:PS50157,PROSITE_profiles:PS50157,PROSITE_profiles:PS50157,PANTHER:PTHR24381:SF57,PANTHER:PTHR24381:SF57,PANTHER:PTHR24381:SF57,PANTHER:PTHR24381:SF57,PANTHER:PTHR24381:SF57,PANTHER:PTHR24381,PANTHER:PTHR24381,PANTHER:PTHR24381,PANTHER:PTHR24381,PANTHER:PTHR24381,PROSITE_patterns:PS00028,PROSITE_patterns:PS00028,PROSITE_patterns:PS00028,Pfam:PF00096,Pfam:PF00096,Pfam:PF00096,Gene3…
pbsv.DEL.11378	4:146467259-146467426	-	ENSMUSG00000070605	inframe_deletion	1517-1684	479-535	LRIHQRIHTGEKPYKCTECDKCFTFKGSLRIHQRIHTGEKPYKCTECDKSFTEKGKL/L	tTGAGAATTCATCAGAGAATTCATACAGGAGAGAAACCTTACAAATGCACTGAATGTGACAAATGCTTTACTTTCAAAGGCAGTCTGAGGATTCATCAGAGAATTCATACAGGAGAGAAACCTTACAAATGCACTGAATGTGACAAATCCTTTACTGAAAAGGGCAAACtg/ttg	MODERATE	1	deletion	Zfp992	protein_coding	Gene3D:3.30.160.60,Gene3D:3.30.160.60,Gene3D:3.30.160.60,Pfam:PF00096,Pfam:PF00096,Pfam:PF00096,PROSITE_patterns:PS00028,PROSITE_patterns:PS00028,PROSITE_patterns:PS00028,PROSITE_profiles:PS50157,PROSITE_profiles:PS50157,PROSITE_profiles:PS50157,PANTHER:PTHR24377,PANTHER:PTHR24377:SF678,SMART:SM00355,SMART:SM00355,SMART:SM00355,Superfamily:SSF57667,Superfamily:SSF57667
pbsv.DEL.2417	13:19185506-19210343	-	ENSMUSG00000076745	incomplete_terminal_codon_variant,coding_sequence_variant,3_prime_UTR_variant	426-?	140-?	-	-	LOW	1	deletion	Trgv4	TR_V_gene	-
pbsv.INV.307	1:85614400-85639329	INV	ENSMUSG00000070031	coding_sequence_variant,intron_variant	-	-	-	-	MODIFIER	1	INV	Sp140	protein_coding	-
pbsv.INV.307	1:85614400-85639329	INV	ENSMUSG00000070031	coding_sequence_variant,5_prime_UTR_variant,intron_variant	-	-	-	-	MODIFIER	1	INV	Sp140	protein_coding	-
pbsv.INV.307	1:85614400-85639329	INV	ENSMUSG00000070031	coding_sequence_variant,3_prime_UTR_variant,intron_variant	-	-	-	-	MODIFIER	1	INV	Sp140	protein_coding	-
pbsv.DEL.585	1:171356617-171356702	-	ENSMUSG00000006412	splice_donor_variant,coding_sequence_variant,intron_variant	145-?	49-?	-	-	HIGH	1	deletion	Pfdn2	protein_coding	-
pbsv.DEL.585	1:171356617-171356702	-	ENSMUSG00000006412	splice_donor_variant,coding_sequence_variant,intron_variant	205-?	55-?	-	-	HIGH	1	deletion	Pfdn2	protein_coding	-
pbsv.DEL.586	1:171356827-171357847	-	ENSMUSG00000006412	splice_donor_variant,coding_sequence_variant,intron_variant	329-?	96-?	-	-	HIGH	1	deletion	Pfdn2	protein_coding	-
pbsv.DEL.2316	12:112780988-112781504	-	ENSMUSG00000072812	coding_sequence_variant,3_prime_UTR_variant	4853-?	1574-?	-	-	MODIFIER	-1	deletion	Ahnak2	protein_coding	-
pbsv.DEL.2316	12:112780988-112781504	-	ENSMUSG00000072812	coding_sequence_variant,5_prime_UTR_variant	?-24	?-9	-	-	MODIFIER	-1	deletion	Ahnak2	protein_coding	-
pbsv.DEL.2417	13:19185506-19210343	-	ENSMUSG00000076745	incomplete_terminal_codon_variant,coding_sequence_variant,3_prime_UTR_variant	426-?	140-?	-	-	LOW	1	deletion	Trgv4	TR_V_gene	-
pbsv.DEL.2417	13:19185506-19210343	-	ENSMUSG00000104962	coding_sequence_variant,5_prime_UTR_variant	?-1	?-1	-	-	MODIFIER	1	deletion	Trgj1	TR_J_gene	-
pbsv.DEL.10346	3:93280304-93282542	-	ENSMUSG00000102439	coding_sequence_variant,3_prime_UTR_variant	1067-?	354-?	-	-	MODIFIER	1	deletion	Flg	protein_coding	-
pbsv.DEL.12846	7:24082244-24086411	-	ENSMUSG00000057101	splice_donor_variant,splice_acceptor_variant,coding_sequence_variant,5_prime_UTR_variant,intron_variant	-	-	-	-	HIGH	1	deletion	Zfp180	protein_coding	-
pbsv.DEL.12846	7:24082244-24086411	-	ENSMUSG00000057101	splice_donor_variant,splice_acceptor_variant,coding_sequence_variant,5_prime_UTR_variant,intron_variant	-	-	-	-	HIGH	1	deletion	Zfp180	protein_coding	-
pbsv.DEL.12846	7:24082244-24086411	-	ENSMUSG00000057101	splice_donor_variant,splice_acceptor_variant,coding_sequence_variant,5_prime_UTR_variant,intron_variant,NMD_transcript_variant	-	-	-	-	HIGH	1	deletion	Zfp180	nonsense_mediated_decay	-
pbsv.DEL.12846	7:24082244-24086411	-	ENSMUSG00000057101	splice_donor_variant,splice_acceptor_variant,coding_sequence_variant,5_prime_UTR_variant,intron_variant	-	-	-	-	HIGH	1	deletion	Zfp180	protein_coding	-
pbsv.DEL.12848	7:24101568-24104403	-	ENSMUSG00000057101	splice_donor_variant,splice_acceptor_variant,coding_sequence_variant,intron_variant	592-?	83-?	-	-	HIGH	1	deletion	Zfp180	protein_coding	-
pbsv.DEL.12848	7:24101568-24104403	-	ENSMUSG00000057101	splice_donor_variant,splice_acceptor_variant,coding_sequence_variant,intron_variant	557-?	81-?	-	-	HIGH	1	deletion	Zfp180	protein_coding	-
pbsv.DEL.13841	9:3003764-3003821	-	ENSMUSG00000096385	splice_donor_variant,coding_sequence_variant,intron_variant	181-?	61-?	-	-	HIGH	1	deletion	Gm11168	protein_coding	-
pbsv.INS.DUP.13857	9:3017443-3017499	duplication	ENSMUSG00000095547	coding_sequence_variant,feature_elongation	36-88	45656	-	-	MODIFIER	1	duplication	Gm10719	protein_coding	PANTHER:PTHR36590,Transmembrane_helices:TMhelix
pbsv.DEL.14723	X:124134040-124134648	-	ENSMUSG00000072049	splice_donor_variant,splice_acceptor_variant,coding_sequence_variant,3_prime_UTR_variant,intron_variant,NMD_transcript_variant	-	-	-	-	HIGH	-1	deletion	Vmn2r121	nonsense_mediated_decay	-
