# Supplementary material for: Whole genome sequencing of CRISPR/Cas9-engineered NF-κB reporter mice for validation and variant discovery
Source: Sci Data. 2024 Nov 13;11:1225. doi: 10.1038/s41597-024-04064-8 (PMC11561245; doi:10.1038/s41597-024-04064-8)
Supplement: Supplementary file 4 — Table S4 [file 41597_2024_4064_MOESM4_ESM.xlsx]

## Sheet: Sheet1
mScarlet c-Rel coding Structural variants:
#Uploaded_variation	Location	Allele	Gene	Consequence	cDNA_position	Protein_position	Amino_acids	Codons	IMPACT	STRAND	VARIANT_CLASS	SYMBOL	BIOTYPE	DOMAINS
pbsv.INS.15889	4:145702636-145702637	ATGAATGCGACAAATGCTTTAGTGACAAACACAGTCTGAGAAGGCATCAGAGAATTCATACAGGAGAGACACCTTACAAATGTA	ENSMUSG00000058186	stop_gained,inframe_insertion	2201-2202	645	Q/Q*MRQML**QTQSEKASENSYRRDTLQM*	cag/caATGAATGCGACAAATGCTTTAGTGACAAACACAGTCTGAGAAGGCATCAGAGAATTCATACAGGAGAGACACCTTACAAATGTAg	HIGH	1	insertion	Zfp980	protein_coding	-
pbsv.INS.15889	4:145702636-145702637	ATGAATGCGACAAATGCTTTAGTGACAAACACAGTCTGAGAAGGCATCAGAGAATTCATACAGGAGAGACACCTTACAAATGTA	ENSMUSG00000058186	stop_gained,inframe_insertion	1934-1935	645	Q/Q*MRQML**QTQSEKASENSYRRDTLQM*	cag/caATGAATGCGACAAATGCTTTAGTGACAAACACAGTCTGAGAAGGCATCAGAGAATTCATACAGGAGAGACACCTTACAAATGTAg	HIGH	1	insertion	Zfp980	protein_coding	-
pbsv.INS.20614	7:26382346-26382347	ATCTGATTTATATATAGTTTTTAAAATGCCTGTACATCGTGTGTGTGTGTGTGTGTGTGTGTGTGTGTGTGTGACA	ENSMUSG00000040614	stop_gained,frameshift_variant	1958-1959	651-652	-/CHTHTHTHTHTHTMYRHFKNYI*IRX	-/TGTCACACACACACACACACACACACACACACACACACGATGTACAGGCATTTTAAAAACTATATATAAATCAGAT	HIGH	-1	insertion	Nlrp9c	protein_coding	PANTHER:PTHR45690,PANTHER:PTHR45690:SF13,Gene3D:3.80.10.10,SMART:SM00368,Superfamily:SSF52047
pbsv.DEL.594	1:171356827-171357847	-	ENSMUSG00000006412	splice_donor_variant,splice_acceptor_variant,frameshift_variant,stop_lost,intron_variant	269-330	90-110	QVSKNSSIGVWAAKRLNVGD*GFREFMLMVACSLLAIYCALYTITKLKSNSLSEELLAVCPFHGLFDVVEWGGNG*SSVSHNIVCGSLSQNLLKNLFSSVGHQTQGLMRSRLNTLLIELHLQPRTSLKCSFLRALDPRNQTLKETISDLLKGERILTGVAYIDV*LAEMMRQRNRI*SLLGLTKNQSLKKKMNVT*EKKP*HDKCSFKSKQPTLPGQGLRVESCWRGDSNCLK*CSCW*ATSAPVGISIHSHKGAPG*THGPQNKTEKYDYEMGWVGGKWMRVGCLIICFYNIIKE**K*VAQMVPLYKPLCSCLTASNCSTVRGRGGRPALLLHPLFCLX/X	cAGGTGAGCAAGAATTCCTCTATAGGCGTTTGGGCAGCCAAGAGGTTAAATGTAGGTGACTAGGGATTTAGGGAATTCATGTTGATGGTAGCATGCAGCCTGTTAGCTATCTACTGTGCCCTTTATACTATTACAAAGTTGAAGTCCAACTCCTTAAGTGAGGAGTTGTTGGCTGTGTGCCCTTTCCATGGGCTCTTTGATGTGGTTGAGTGGGGAGGGAATGGGTAGAGCAGTGTTTCTCACAATATAGTCTGTGGATCCCTGAGTCAGAATCTCCTGAAGAACTTGTTTAGCAGTGTTGGGCATCAGACCCAGGGCCTCATGCGCAGTAGGCTAAATACTCTTCTCATTGAGCTACACCTCCAGCCAAGGACCAGTTTAAAATGCAGCTTCTTAAGA…	HIGH	1	deletion	Pfdn2	protein_coding	Low_complexity_(Seg):seg,PANTHER:PTHR13303,Gene3D:1.10.287.370,Pfam:PF01920,Superfamily:SSF46579,MobiDB_lite:mobidb-lite
pbsv.INS.2479	11:55228262-55228263	CTCTCTCTCTCTCTCTCTCTCTCTCTCTCTCTCTCTCTCTCTCTCTCTCTCTCAAGAGAAATTGGGGCAGGGGGAGGAGAGAGAGCCAGCATAAGACTTATCAGTCTGAAGACTGT	ENSMUSG00000020261	frameshift_variant	1180-1181	354-355	-/LSLSLSLSLSLSLSLSLSREIGAGGGERASIRLISLKTX	-/CTCTCTCTCTCTCTCTCTCTCTCTCTCTCTCTCTCTCTCTCTCTCTCTCTCTCAAGAGAAATTGGGGCAGGGGGAGGAGAGAGAGCCAGCATAAGACTTATCAGTCTGAAGACTGT	HIGH	1	insertion	Slc36a1	protein_coding	PANTHER:PTHR22950,PANTHER:PTHR22950:SF188,Pfam:PF01490,Transmembrane_helices:TMhelix
pbsv.INS.2479	11:55228262-55228263	CTCTCTCTCTCTCTCTCTCTCTCTCTCTCTCTCTCTCTCTCTCTCTCTCTCTCAAGAGAAATTGGGGCAGGGGGAGGAGAGAGAGCCAGCATAAGACTTATCAGTCTGAAGACTGT	ENSMUSG00000020261	frameshift_variant	1202-1203	354-355	-/LSLSLSLSLSLSLSLSLSREIGAGGGERASIRLISLKTX	-/CTCTCTCTCTCTCTCTCTCTCTCTCTCTCTCTCTCTCTCTCTCTCTCTCTCTCAAGAGAAATTGGGGCAGGGGGAGGAGAGAGAGCCAGCATAAGACTTATCAGTCTGAAGACTGT	HIGH	1	insertion	Slc36a1	protein_coding	PANTHER:PTHR22950,PANTHER:PTHR22950:SF188,Pfam:PF01490,Transmembrane_helices:TMhelix
pbsv.INS.2479	11:55228262-55228263	CTCTCTCTCTCTCTCTCTCTCTCTCTCTCTCTCTCTCTCTCTCTCTCTCTCTCAAGAGAAATTGGGGCAGGGGGAGGAGAGAGAGCCAGCATAAGACTTATCAGTCTGAAGACTGT	ENSMUSG00000020261	frameshift_variant	1206-1207	354-355	-/LSLSLSLSLSLSLSLSLSREIGAGGGERASIRLISLKTX	-/CTCTCTCTCTCTCTCTCTCTCTCTCTCTCTCTCTCTCTCTCTCTCTCTCTCTCAAGAGAAATTGGGGCAGGGGGAGGAGAGAGAGCCAGCATAAGACTTATCAGTCTGAAGACTGT	HIGH	1	insertion	Slc36a1	protein_coding	PANTHER:PTHR22950,PANTHER:PTHR22950:SF188,Pfam:PF01490,Transmembrane_helices:TMhelix
pbsv.INS.16187	4:147584007-147584008	CAAACCATCCCATCTTAGTATTCATCAGAGAATTCATACAGGAGAGAAACCTTACAAATGCAGTGAATGTGAAAAATGCTTTAATG	ENSMUSG00000065999	frameshift_variant	1571-1572	444	T/TKPSHLSIHQRIHTGEKPYKCSECEKCFNX	act/acCAAACCATCCCATCTTAGTATTCATCAGAGAATTCATACAGGAGAGAAACCTTACAAATGCAGTGAATGTGAAAAATGCTTTAATGt	HIGH	1	insertion	Zfp985	protein_coding	Gene3D:3.30.160.60,Pfam:PF00096,PROSITE_patterns:PS00028,PROSITE_profiles:PS50157,PANTHER:PTHR24377,PANTHER:PTHR24377,PANTHER:PTHR24377:SF678,PANTHER:PTHR24377:SF678,SMART:SM00355,Superfamily:SSF57667
pbsv.INS.20614	7:26382346-26382347	ATCTGATTTATATATAGTTTTTAAAATGCCTGTACATCGTGTGTGTGTGTGTGTGTGTGTGTGTGTGTGTGTGACA	ENSMUSG00000040614	stop_gained,frameshift_variant	1958-1959	651-652	-/CHTHTHTHTHTHTMYRHFKNYI*IRX	-/TGTCACACACACACACACACACACACACACACACACACGATGTACAGGCATTTTAAAAACTATATATAAATCAGAT	HIGH	-1	insertion	Nlrp9c	protein_coding	PANTHER:PTHR45690,PANTHER:PTHR45690:SF13,Gene3D:3.80.10.10,SMART:SM00368,Superfamily:SSF52047
pbsv.DEL.594	1:171356827-171357847	-	ENSMUSG00000006412	splice_donor_variant,splice_acceptor_variant,frameshift_variant,stop_lost,intron_variant	269-330	90-110	QVSKNSSIGVWAAKRLNVGD*GFREFMLMVACSLLAIYCALYTITKLKSNSLSEELLAVCPFHGLFDVVEWGGNG*SSVSHNIVCGSLSQNLLKNLFSSVGHQTQGLMRSRLNTLLIELHLQPRTSLKCSFLRALDPRNQTLKETISDLLKGERILTGVAYIDV*LAEMMRQRNRI*SLLGLTKNQSLKKKMNVT*EKKP*HDKCSFKSKQPTLPGQGLRVESCWRGDSNCLK*CSCW*ATSAPVGISIHSHKGAPG*THGPQNKTEKYDYEMGWVGGKWMRVGCLIICFYNIIKE**K*VAQMVPLYKPLCSCLTASNCSTVRGRGGRPALLLHPLFCLX/X	cAGGTGAGCAAGAATTCCTCTATAGGCGTTTGGGCAGCCAAGAGGTTAAATGTAGGTGACTAGGGATTTAGGGAATTCATGTTGATGGTAGCATGCAGCCTGTTAGCTATCTACTGTGCCCTTTATACTATTACAAAGTTGAAGTCCAACTCCTTAAGTGAGGAGTTGTTGGCTGTGTGCCCTTTCCATGGGCTCTTTGATGTGGTTGAGTGGGGAGGGAATGGGTAGAGCAGTGTTTCTCACAATATAGTCTGTGGATCCCTGAGTCAGAATCTCCTGAAGAACTTGTTTAGCAGTGTTGGGCATCAGACCCAGGGCCTCATGCGCAGTAGGCTAAATACTCTTCTCATTGAGCTACACCTCCAGCCAAGGACCAGTTTAAAATGCAGCTTCTTAAGA…	HIGH	1	deletion	Pfdn2	protein_coding	Low_complexity_(Seg):seg,PANTHER:PTHR13303,Gene3D:1.10.287.370,Pfam:PF01920,Superfamily:SSF46579,MobiDB_lite:mobidb-lite
pbsv.INS.1277	11:23770685-23770686	CTCTAGATCCGGTGGATCCCGGGCCCGCGGTACCGTCGACTGCAGAATTCGAAGCTTGAGCTCGAGATCTGAGTCCGGACTTGTACAGCTCGTCCATGCCGCCGGTGGAGTGGCGGCCCTCGGAGCGTTCGTACTGTTCCACCACGGTGTAGTCCTCGTTGTGGGAGGTGATGTCCAACTTGCGGTCGACGTTGTAGGCGCCGGGCATCTGCACGGGCTTCTTGGCCTTGTAGGTGGTCTTGAAGTCCGCCAGGTAGCGGCCGCCGTCCTTCAGGCGCAGGGCCATCTTAATGTCGCCCTTCAGCACGCCGTCCTCGGGGTACAACCGCTCGGTGGACGCTTCCCAGCCCATTGTCTTCTTCTGCATTACGGGGCCGTCAGGAGGGAAGTTGGTGCCGC…	ENSMUSG00000020275	inframe_insertion	285-286	2	A/VSKGEAVIKEFMRFKVHMEGSMNGHEFEIEGEGEGRPYEGTQTAKLKVTKGGPLPFSWDILSPQFMYGSRAFTKHPADIPDYYKQSFPEGFKWERVMNFEDGGAVTVTQDTSLEDGTLIYKVKLRGTNFPPDGPVMQKKTMGWEASTERLYPEDGVLKGDIKMALRLKDGGRYLADFKTTYKAKKPVQMPGAYNVDRKLDITSHNEDYTVVEQYERSEGRHSTGGMDELYKSGLRSRAQASNSAVDGTAGPGSTGSRA	gcc/gTGAGCAAGGGCGAGGCAGTGATCAAGGAGTTCATGCGGTTCAAGGTGCACATGGAGGGCTCCATGAACGGCCACGAGTTCGAGATCGAGGGCGAGGGCGAGGGCCGCCCCTACGAGGGCACCCAGACCGCCAAGCTGAAGGTGACCAAGGGTGGCCCCCTGCCCTTCTCCTGGGACATCCTGTCCCCTCAGTTCATGTACGGCTCCAGGGCCTTCACCAAGCACCCCGCCGACATCCCCGACTACTATAAGCAGTCCTTCCCCGAGGGCTTCAAGTGGGAGCGCGTGATGAACTTCGAGGACGGCGGCGCCGTGACCGTGACCCAGGACACCTCCCTGGAGGACGGCACCCTGATCTACAAGGTGAAGCTCCGCGGCACCAACTTCCCTCCTGA…	MODERATE	-1	insertion	Rel	protein_coding	PANTHER:PTHR24169:SF4,PANTHER:PTHR24169
pbsv.INS.15887	4:145701546-145701547	GTGAATGCGACAAATGCTTTACTGACAAATGCACTCTGAGAAAGCATCAGAGAATTCATACAGGAGAGAAACCTTACAAATGTAATGAATGTGACAAATGCTTTACTGACAAAGGCAGTCTGAGAGTTCATCAGAGAATTCATACAGGAGAGAAACCTTACAAATGCAGTGAGTGTGACAAATGCTTTACCCAACCATCCCATCTTAGTATTCATCGTAGAATTCATTCAGGAAAGAAACCTTACAAATGTAGTGAATGCGACAAATGCTTTCCTGACAAATGCACTCTGAGAAAGCATCAGAGAATTCATACAGGAGAGAAACCTTACAAATGTAGTGAATGCGACAAATGCTTTACTGACAAATTCACTCTGAGAAAGCATCAGAGAATTCATACAG…	ENSMUSG00000058186	inframe_insertion	1111-1112	282	N/SECDKCFTDKCTLRKHQRIHTGEKPYKCNECDKCFTDKGSLRVHQRIHTGEKPYKCSECDKCFTQPSHLSIHRRIHSGKKPYKCSECDKCFPDKCTLRKHQRIHTGEKPYKCSECDKCFTDKFTLRKHQRIHTGEKPYKCNECDKCFTDKGSLRVHQRIHTGEKPYKCSECDKCFTQPSHLSIHRRIHSGEKPYKCSECDKCFTQPSPLSIHRRIHSGEKPYKCN	aat/aGTGAATGCGACAAATGCTTTACTGACAAATGCACTCTGAGAAAGCATCAGAGAATTCATACAGGAGAGAAACCTTACAAATGTAATGAATGTGACAAATGCTTTACTGACAAAGGCAGTCTGAGAGTTCATCAGAGAATTCATACAGGAGAGAAACCTTACAAATGCAGTGAGTGTGACAAATGCTTTACCCAACCATCCCATCTTAGTATTCATCGTAGAATTCATTCAGGAAAGAAACCTTACAAATGTAGTGAATGCGACAAATGCTTTCCTGACAAATGCACTCTGAGAAAGCATCAGAGAATTCATACAGGAGAGAAACCTTACAAATGTAGTGAATGCGACAAATGCTTTACTGACAAATTCACTCTGAGAAAGCATCAGAGAATTCA…	MODERATE	1	insertion	Zfp980	protein_coding	Gene3D:3.30.160.60,Pfam:PF00096,PROSITE_patterns:PS00028,PROSITE_profiles:PS50157,PANTHER:PTHR24377,PANTHER:PTHR24377:SF678,SMART:SM00355,Superfamily:SSF57667,Superfamily:SSF57667
pbsv.INS.15887	4:145701546-145701547	GTGAATGCGACAAATGCTTTACTGACAAATGCACTCTGAGAAAGCATCAGAGAATTCATACAGGAGAGAAACCTTACAAATGTAATGAATGTGACAAATGCTTTACTGACAAAGGCAGTCTGAGAGTTCATCAGAGAATTCATACAGGAGAGAAACCTTACAAATGCAGTGAGTGTGACAAATGCTTTACCCAACCATCCCATCTTAGTATTCATCGTAGAATTCATTCAGGAAAGAAACCTTACAAATGTAGTGAATGCGACAAATGCTTTCCTGACAAATGCACTCTGAGAAAGCATCAGAGAATTCATACAGGAGAGAAACCTTACAAATGTAGTGAATGCGACAAATGCTTTACTGACAAATTCACTCTGAGAAAGCATCAGAGAATTCATACAG…	ENSMUSG00000058186	inframe_insertion	844-845	282	N/SECDKCFTDKCTLRKHQRIHTGEKPYKCNECDKCFTDKGSLRVHQRIHTGEKPYKCSECDKCFTQPSHLSIHRRIHSGKKPYKCSECDKCFPDKCTLRKHQRIHTGEKPYKCSECDKCFTDKFTLRKHQRIHTGEKPYKCNECDKCFTDKGSLRVHQRIHTGEKPYKCSECDKCFTQPSHLSIHRRIHSGEKPYKCSECDKCFTQPSPLSIHRRIHSGEKPYKCN	aat/aGTGAATGCGACAAATGCTTTACTGACAAATGCACTCTGAGAAAGCATCAGAGAATTCATACAGGAGAGAAACCTTACAAATGTAATGAATGTGACAAATGCTTTACTGACAAAGGCAGTCTGAGAGTTCATCAGAGAATTCATACAGGAGAGAAACCTTACAAATGCAGTGAGTGTGACAAATGCTTTACCCAACCATCCCATCTTAGTATTCATCGTAGAATTCATTCAGGAAAGAAACCTTACAAATGTAGTGAATGCGACAAATGCTTTCCTGACAAATGCACTCTGAGAAAGCATCAGAGAATTCATACAGGAGAGAAACCTTACAAATGTAGTGAATGCGACAAATGCTTTACTGACAAATTCACTCTGAGAAAGCATCAGAGAATTCA…	MODERATE	1	insertion	Zfp980	protein_coding	Gene3D:3.30.160.60,Pfam:PF00096,PROSITE_patterns:PS00028,PROSITE_profiles:PS50157,PANTHER:PTHR24377,PANTHER:PTHR24377:SF678,SMART:SM00355,Superfamily:SSF57667,Superfamily:SSF57667
pbsv.INS.15889	4:145702636-145702637	ATGAATGCGACAAATGCTTTAGTGACAAACACAGTCTGAGAAGGCATCAGAGAATTCATACAGGAGAGACACCTTACAAATGTA	ENSMUSG00000058186	stop_gained,inframe_insertion	2201-2202	645	Q/Q*MRQML**QTQSEKASENSYRRDTLQM*	cag/caATGAATGCGACAAATGCTTTAGTGACAAACACAGTCTGAGAAGGCATCAGAGAATTCATACAGGAGAGACACCTTACAAATGTAg	HIGH	1	insertion	Zfp980	protein_coding	-
pbsv.INS.15889	4:145702636-145702637	ATGAATGCGACAAATGCTTTAGTGACAAACACAGTCTGAGAAGGCATCAGAGAATTCATACAGGAGAGACACCTTACAAATGTA	ENSMUSG00000058186	stop_gained,inframe_insertion	1934-1935	645	Q/Q*MRQML**QTQSEKASENSYRRDTLQM*	cag/caATGAATGCGACAAATGCTTTAGTGACAAACACAGTCTGAGAAGGCATCAGAGAATTCATACAGGAGAGACACCTTACAAATGTAg	HIGH	1	insertion	Zfp980	protein_coding	-
pbsv.INS.16186	4:147582985-147582986	TGTACTGAATGGGACAAATGCTTTTCCCAAAAATCCCATCTTAATTTTCATCAGAAAATTCATGCAGGAGAGAAATCTTACAAATGCAGTGAATGC	ENSMUSG00000065999	inframe_insertion	549-550	103-104	-/CTEWDKCFSQKSHLNFHQKIHAGEKSYKCSEC	-/TGTACTGAATGGGACAAATGCTTTTCCCAAAAATCCCATCTTAATTTTCATCAGAAAATTCATGCAGGAGAGAAATCTTACAAATGCAGTGAATGC	MODERATE	1	insertion	Zfp985	protein_coding	PANTHER:PTHR24377,PANTHER:PTHR24377:SF678
pbsv.INS.16186	4:147582985-147582986	TGTACTGAATGGGACAAATGCTTTTCCCAAAAATCCCATCTTAATTTTCATCAGAAAATTCATGCAGGAGAGAAATCTTACAAATGCAGTGAATGC	ENSMUSG00000065999	inframe_insertion	487-488	103-104	-/CTEWDKCFSQKSHLNFHQKIHAGEKSYKCSEC	-/TGTACTGAATGGGACAAATGCTTTTCCCAAAAATCCCATCTTAATTTTCATCAGAAAATTCATGCAGGAGAGAAATCTTACAAATGCAGTGAATGC	MODERATE	1	insertion	Zfp985	protein_coding	PANTHER:PTHR24377,PANTHER:PTHR24377:SF678
pbsv.DEL.908	10:58223457-58224005	-	ENSMUSG00000058537	inframe_deletion	926-1474	309-492	PRGAGQEDARTQADSTGPLELLLLDQLLDEVQKEEHVPAPLDSGRNSGSWEHEGSQDSLLPLEEAANSGMDTSIPSIWPTFCRESQPPQVAQPSGPGQAQAPTQGGNTDPLELLLYQLLDEVQLEEHAPAPLNWNVDPGGRVHEGSRESVWPQEEAGSTGLDTSSPSDSNSFCRESQPSQVAQP/P	cCCCGTGGAGCGGGCCAAGAAGATGCCCGCACTCAAGCAGACAGCACAGGCCCTCTGGAACTCCTCCTCCTTGATCAACTGCTGGACGAAGTCCAAAAGGAAGAGCATGTGCCAGCCCCACTGGATTCGGGTAGAAATTCTGGCAGCTGGGAGCATGAAGGTTCCCAGGATAGCTTACTGCCCCTGGAGGAAGCAGCAAATTCGGGCATGGATACCTCGATCCCTAGCATCTGGCCAACCTTCTGCAGAGAATCCCAGCCTCCCCAAGTGGCACAGCCCTCTGGACCAGGCCAAGCACAGGCCCCCACTCAAGGTGGGAACACGGACCCCCTGGAGCTCTTGCTCTATCAACTGTTGGATGAAGTCCAATTAGAAGAGCATGCTCCAGCCCCTCTGAAT…	MODERATE	-1	deletion	AW822073	protein_coding	PANTHER:PTHR46123,PANTHER:PTHR46123,PANTHER:PTHR46123,PANTHER:PTHR46123:SF3,PANTHER:PTHR46123:SF3,PANTHER:PTHR46123:SF3,MobiDB_lite:mobidb-lite,MobiDB_lite:mobidb-lite,MobiDB_lite:mobidb-lite,MobiDB_lite:mobidb-lite,MobiDB_lite:mobidb-lite,MobiDB_lite:mobidb-lite,MobiDB_lite:mobidb-lite,Low_complexity_(Seg):seg,Low_complexity_(Seg):seg,Low_complexity_(Seg):seg
pbsv.DEL.15942	4:146124309-146124554	-	ENSMUSG00000066009	inframe_deletion	486-731	104-185	TNHSSDALQFSNQKRLKPRNTKEVCKYNDSVNSLSLFSTISLNQGINMQKKKHNRNAELDKIFVSKHKVMVKKDNIAGNPYK/-	ACTAATCACAGCTCTGATGCTCTTCAATTCTCGAACCAAAAAAGACTTAAGCCCAGGAACACTAAAGAAGTTTGCAAATACAATGACTCTGTAAACAGTTTAAGTTTGTTTTCTACCATTAGTCTCAATCAAGGAATTAACATGCAGAAGAAAAAACACAACCGAAATGCAGAATTAGACAAGATTTTTGTTTCTAAACATAAAGTCATGGTGAAAAAAGACAATATTGCAGGGAACCCTTACAAA/-	MODERATE	1	deletion	Zfp987	protein_coding	Gene3D:3.30.160.60,PROSITE_profiles:PS50157,PANTHER:PTHR24404,PANTHER:PTHR24404:SF41
pbsv.INV.315	1:85614400-85639328	INV	ENSMUSG00000070031	coding_sequence_variant,intron_variant	-	-	-	-	MODIFIER	1	INV	Sp140	protein_coding	-
pbsv.INV.315	1:85614400-85639328	INV	ENSMUSG00000070031	coding_sequence_variant,5_prime_UTR_variant,intron_variant	-	-	-	-	MODIFIER	1	INV	Sp140	protein_coding	-
pbsv.INV.315	1:85614400-85639328	INV	ENSMUSG00000070031	coding_sequence_variant,3_prime_UTR_variant,intron_variant	-	-	-	-	MODIFIER	1	INV	Sp140	protein_coding	-
pbsv.DEL.365	1:89654160-89666768	-	ENSMUSG00000055013	splice_donor_variant,splice_acceptor_variant,coding_sequence_variant,intron_variant	-	-	-	-	HIGH	1	deletion	Agap1	protein_coding	-
pbsv.DEL.365	1:89654160-89666768	-	ENSMUSG00000055013	splice_donor_variant,splice_acceptor_variant,coding_sequence_variant,intron_variant	-	-	-	-	HIGH	1	deletion	Agap1	protein_coding	-
pbsv.DEL.365	1:89654160-89666768	-	ENSMUSG00000055013	splice_donor_variant,splice_acceptor_variant,coding_sequence_variant,intron_variant	-	-	-	-	HIGH	1	deletion	Agap1	protein_coding	-
pbsv.DEL.593	1:171356617-171356702	-	ENSMUSG00000006412	splice_donor_variant,coding_sequence_variant,intron_variant	145-?	49-?	-	-	HIGH	1	deletion	Pfdn2	protein_coding	-
pbsv.DEL.593	1:171356617-171356702	-	ENSMUSG00000006412	splice_donor_variant,coding_sequence_variant,intron_variant	205-?	55-?	-	-	HIGH	1	deletion	Pfdn2	protein_coding	-
pbsv.DEL.594	1:171356827-171357847	-	ENSMUSG00000006412	splice_donor_variant,coding_sequence_variant,intron_variant	329-?	96-?	-	-	HIGH	1	deletion	Pfdn2	protein_coding	-
pbsv.DEL.908	10:58223457-58224005	-	ENSMUSG00000058537	coding_sequence_variant,5_prime_UTR_variant	?-70	?-24	-	-	MODIFIER	-1	deletion	AW822073	protein_coding	-
pbsv.DEL.6767	12:116275449-116275498	-	ENSMUSG00000078984	splice_acceptor_variant,coding_sequence_variant,intron_variant	?-84	?-28	-	-	HIGH	1	deletion	Gm11027	protein_coding	-
pbsv.DEL.6843	13:19185502-19210338	-	ENSMUSG00000076745	coding_sequence_variant,3_prime_UTR_variant	422-?	139-?	-	-	MODIFIER	1	deletion	Trgv4	TR_V_gene	-
pbsv.DEL.6844	13:19311303-19336572	-	ENSMUSG00000105830	coding_sequence_variant,5_prime_UTR_variant	?-2	?-1	-	-	MODIFIER	-1	deletion	Trgj2	TR_J_gene	-
pbsv.DEL.9095	15:58909452-58911666	-	ENSMUSG00000050891	splice_donor_variant,splice_acceptor_variant,coding_sequence_variant,intron_variant	-	-	-	-	HIGH	-1	deletion	Tatdn1	protein_coding	-
pbsv.DEL.9095	15:58909452-58911666	-	ENSMUSG00000050891	splice_donor_variant,splice_acceptor_variant,coding_sequence_variant,intron_variant	-	-	-	-	HIGH	-1	deletion	Tatdn1	protein_coding	-
pbsv.DEL.9095	15:58909452-58911666	-	ENSMUSG00000050891	splice_donor_variant,splice_acceptor_variant,coding_sequence_variant,intron_variant,NMD_transcript_variant	-	-	-	-	HIGH	-1	deletion	Tatdn1	nonsense_mediated_decay	-
pbsv.SPLIT.DUP.20381	6:115218582-115240441	duplication	ENSMUSG00000009394	coding_sequence_variant,intron_variant,feature_elongation	-	-	-	-	MODIFIER	1	duplication	Syn2	protein_coding	-
pbsv.SPLIT.DUP.20381	6:115218582-115240441	duplication	ENSMUSG00000092004	coding_sequence_variant,5_prime_UTR_variant,intron_variant	-	-	-	-	MODIFIER	1	duplication	Gm17482	protein_coding	-
pbsv.SPLIT.DUP.20381	6:115218582-115240441	duplication	ENSMUSG00000009394	coding_sequence_variant,intron_variant,feature_elongation	-	-	-	-	MODIFIER	1	duplication	Syn2	protein_coding	-
pbsv.SPLIT.DUP.20381	6:115218582-115240441	duplication	ENSMUSG00000009394	coding_sequence_variant,intron_variant,feature_elongation	-	-	-	-	MODIFIER	1	duplication	Syn2	protein_coding	-
pbsv.DEL.20606	7:24082244-24086411	-	ENSMUSG00000057101	splice_donor_variant,splice_acceptor_variant,coding_sequence_variant,5_prime_UTR_variant,intron_variant	-	-	-	-	HIGH	1	deletion	Zfp180	protein_coding	-
pbsv.DEL.20606	7:24082244-24086411	-	ENSMUSG00000057101	splice_donor_variant,splice_acceptor_variant,coding_sequence_variant,5_prime_UTR_variant,intron_variant	-	-	-	-	HIGH	1	deletion	Zfp180	protein_coding	-
pbsv.DEL.20606	7:24082244-24086411	-	ENSMUSG00000057101	splice_donor_variant,splice_acceptor_variant,coding_sequence_variant,5_prime_UTR_variant,intron_variant,NMD_transcript_variant	-	-	-	-	HIGH	1	deletion	Zfp180	nonsense_mediated_decay	-
pbsv.DEL.20606	7:24082244-24086411	-	ENSMUSG00000057101	splice_donor_variant,splice_acceptor_variant,coding_sequence_variant,5_prime_UTR_variant,intron_variant	-	-	-	-	HIGH	1	deletion	Zfp180	protein_coding	-
pbsv.DEL.20608	7:24101568-24104403	-	ENSMUSG00000057101	splice_donor_variant,splice_acceptor_variant,coding_sequence_variant,intron_variant	592-?	83-?	-	-	HIGH	1	deletion	Zfp180	protein_coding	-
pbsv.DEL.20608	7:24101568-24104403	-	ENSMUSG00000057101	splice_donor_variant,splice_acceptor_variant,coding_sequence_variant,intron_variant	557-?	81-?	-	-	HIGH	1	deletion	Zfp180	protein_coding	-
pbsv.DEL.21635	9:3004395-3004509	-	ENSMUSG00000096385	coding_sequence_variant,5_prime_UTR_variant	?-53	?-18	-	-	MODIFIER	1	deletion	Gm11168	protein_coding	-
pbsv.INS.DUP.21637	9:3005194-3005250	duplication	ENSMUSG00000096385	coding_sequence_variant,3_prime_UTR_variant	684-?	228-?	-	-	MODIFIER	1	duplication	Gm11168	protein_coding	-
pbsv.INS.DUP.21637	9:3005194-3005250	duplication	ENSMUSG00000096385	coding_sequence_variant,3_prime_UTR_variant	684-?	228-?	-	-	MODIFIER	1	duplication	Gm11168	protein_coding	-
pbsv.INS.DUP.21637	9:3005194-3005250	duplication	ENSMUSG00000096385	coding_sequence_variant,3_prime_UTR_variant	672-?	224-?	-	-	MODIFIER	1	duplication	Gm11168	protein_coding	-
pbsv.INS.DUP.21637	9:3005194-3005250	duplication	ENSMUSG00000096385	coding_sequence_variant,feature_elongation	36-88	45656	-	-	MODIFIER	1	duplication	Gm11168	protein_coding	PANTHER:PTHR36590,Transmembrane_helices:TMhelix
pbsv.INS.DUP.21653	9:3013375-3013488	duplication	ENSMUSG00000096519	coding_sequence_variant,feature_elongation	232-345	78-115	-	-	MODIFIER	1	duplication	Gm10721	protein_coding	PANTHER:PTHR36590,PANTHER:PTHR36590:SF9,Transmembrane_helices:TMhelix,Transmembrane_helices:TMhelix
pbsv.DEL.21656	9:3015584-3015698	-	ENSMUSG00000074564	coding_sequence_variant,5_prime_UTR_variant	?-45	?-15	-	-	MODIFIER	1	deletion	Gm10720	protein_coding	-
pbsv.INS.DUP.21660	9:3016566-3016622	duplication	ENSMUSG00000074564	coding_sequence_variant,feature_elongation	266-322	89-108	-	-	MODIFIER	1	duplication	Gm10720	protein_coding	PANTHER:PTHR36590,PANTHER:PTHR36590:SF3,Transmembrane_helices:TMhelix,Transmembrane_helices:TMhelix,Low_complexity_(Seg):seg
pbsv.INS.DUP.21661	9:3017443-3017499	duplication	ENSMUSG00000095547	coding_sequence_variant,feature_elongation	36-88	45656	-	-	MODIFIER	1	duplication	Gm10719	protein_coding	PANTHER:PTHR36590,Transmembrane_helices:TMhelix
pbsv.DEL.21664	9:3020743-3020858	-	ENSMUSG00000095547	splice_acceptor_variant,coding_sequence_variant,intron_variant	?-233	?-78	-	-	HIGH	1	deletion	Gm10719	protein_coding	-
pbsv.DEL.21664	9:3020743-3020858	-	ENSMUSG00000095547	splice_acceptor_variant,coding_sequence_variant,intron_variant	?-642	?-214	-	-	HIGH	1	deletion	Gm10719	protein_coding	-
pbsv.INS.DUP.21668	9:3025655-3025761	duplication	ENSMUSG00000095891	coding_sequence_variant,feature_elongation	239-345	80-115	-	-	MODIFIER	1	duplication	Gm10717	protein_coding	PANTHER:PTHR36590,PANTHER:PTHR36590:SF11,Transmembrane_helices:TMhelix,Transmembrane_helices:TMhelix,Low_complexity_(Seg):seg
pbsv.INS.DUP.21671	9:3032558-3032672	duplication	ENSMUSG00000095891	coding_sequence_variant,intron_variant,feature_elongation	470-?	157-?	-	-	MODIFIER	1	duplication	Gm10717	protein_coding	-
pbsv.INS.DUP.21671	9:3032558-3032672	duplication	ENSMUSG00000095891	coding_sequence_variant,3_prime_UTR_variant	642-?	214-?	-	-	MODIFIER	1	duplication	Gm10717	protein_coding	-
pbsv.INS.DUP.21671	9:3032558-3032672	duplication	ENSMUSG00000095891	coding_sequence_variant,intron_variant,feature_elongation	470-?	157-?	-	-	MODIFIER	1	duplication	Gm10717	protein_coding	-
pbsv.DEL.22486	X:124134040-124134648	-	ENSMUSG00000072049	splice_donor_variant,splice_acceptor_variant,coding_sequence_variant,3_prime_UTR_variant,intron_variant,NMD_transcript_variant	-	-	-	-	HIGH	-1	deletion	Vmn2r121	nonsense_mediated_decay	-
